# Supplementary material for: Genome-wide association study and polygenic risk scores of retinal thickness across the cognitive continuum: data from the NORFACE cohort
Source: Alzheimers Res Ther. 2024 Feb 16;16:38. doi: 10.1186/s13195-024-01398-8 (PMC10870444; doi:10.1186/s13195-024-01398-8)
Supplement: Supplementary file 2 — Additional file 2: Supplementary Tables 1-10. [file 13195_2024_1398_MOESM2_ESM.xlsx]

## Sheet: S1. GWAS GCIPL
Top SNP	RS	Total SNPs	Kb	Region (hg38)	A1	P meta	BETA	Q	I	OCT Triton		OCT Maestro		Nearest genes (200 kb)
										Left eye	Right eye	Left eye	Right eye
5:152625167:A:C	rs11167584	17	13.6	chr5:152625167..152638783	C	2.3e-10	-1.31	0.76	0	-1.24	-1.68	-1.25	-1.04	LOC101927134(0)
3:120804007:C:CG	rs373444630	1	0.001	chr3:120804007..120804007	CG	5.3e-09	1.07	0.99	0	1.06	1.09	1.17	0.96	GTF2E1(+20.94kb)|HGD(+121.4kb)|RABL3(+61.47kb)|STXBP5L(-104.2kb)
17:81648542:A:G	rs7405453	1	0.001	chr17:81648542..81648542	A	5.9e-09	-1.06	0.037	64.8	-1.5	-1.49	-0.41	-0.42	ACTG1(+135.7kb)|ARL16(-32.65kb)|BAHCC1(+182.2kb)|C17orf70(+96.14kb)|CCDC137(-18.19kb)|FAM195B(-173.8kb)|FSCN2(+111.4kb)|GCGR(-155.6kb)|HGS(-35.39kb)|MIR3186(+197.4kb)|MIR6786(-45.21kb)|MRPL12(-54.83kb)|NPLOC4(+11.43kb)|OXLD1(-16.49kb)|P4HB(-194.6kb)|PDE6G(-1.916kb)|PPP1R27(-184.9kb)|SLC25A10(-63.69kb)|TSPAN10(0)
6:154594197:T:C	rs2139855	1	0.001	chr6:154594197..154594197	T	9.5e-09	-1.03	0.75	0	-1.3	-0.81	-0.96	-0.92	CNKSR3(+83.58kb)|SCAF8(-139.2kb)
2:14362480:A:G	rs182487621	1	0.001	chr2:14362480..14362480	G	1.3e-08	-4.53	0.98	0	-4.65	-3.92	-4.94	-4.66	LINC00276(0)
22:16612526:C:T	rs11089268	25	57.7	chr22:16612526..16670178	T	3.7e-08	-1.19	0.82	0	-1.22	-0.92	-1.52	-1.1	ANKRD62P1-PARP4P3(-41.18kb)|CCT8L2(+19.72kb)|TPTEP1(0)|XKR3(-170.9kb)
18:27756533:T:C	rs147136024	1	0.001	chr18:27756533..27756533	C	4.1e-08	-4.2	0.042	63.5	-7.02	-3.49	-3.13	-1.27	CDH2(-194.4kb)
3:25479136:TTGTC:T	NA	2	8.6	chr3:25479136..25487789	T	6.6e-08	1.36	0.23	30.4	1.97	1.55	0.89	0.72	MIR4442(-185.7kb)|RARB(0)|TOP2B(-118.8kb)
8:93403596:A:G	NA	1	0.001	chr8:93403596..93403596	G	7.4e-08	-2.09	0.13	47.1	-2.36	-0.47	-2.68	-2.88	LINC00535(0)
14:99129504:T:C	rs118142217	1	0.001	chr14:99129504..99129504	C	8.8e-08	-2.78	0.29	19.1	-3.91	-3	-2.53	-1.18	BCL11B(-39.78kb)
2:146482692:C:A	rs151189900	1	0.001	chr2:146482692..146482692	A	1.7e-07	-3.84	0.38	1.8	-5.21	-4.26	-3.04	-1.82	PABPC1P2(-104.4kb)
4:140655685:G:A	rs34048850	2	1.4	chr4:140655685..140657099	A	2.1e-07	-4.37	0.0078	74.8	-2.51	-0.86	-8.5	-6.04	ELMOD2(+101.9kb)|LOC152586(+157.3kb)|TBC1D9(0)|TNRC18P1(+12.6kb)|UCP1(+86.88kb)
6:98815508:G:A	rs55909234	1	0.001	chr6:98815508..98815508	A	2.9e-07	-3.42	0.3	18.3	-4.84	-3.33	-1.95	-1.77	FBXL4(-58.22kb)|POU3F2(-19.2kb)
18:4925238:G:A	rs9960649	1	0.001	chr18:4925238..4925238	A	3.4e-07	-1.08	0.14	44.8	-1.52	-1.39	-0.86	-0.24	.
1:152856717:G:T	rs76443998	1	0.001	chr1:152856717..152856717	T	4.2e-07	-2.29	0.5	0	-2.27	-1.4	-3.44	-2.03	C1orf68(+136.3kb)|IVL(-51.84kb)|KPRP(+94.66kb)|LCE1A(+28.62kb)|LCE1B(+43.61kb)|LCE1C(+50.09kb)|LCE1D(+58.54kb)|LCE1E(+68.29kb)|LCE1F(+79.75kb)|LCE2A(+157.3kb)|LCE2B(+169.3kb)|LCE2C(+180.1kb)|LCE2D(+192.1kb)|LCE4A(+147.3kb)|LCE6A(+12.73kb)|SMCP(-21.6kb)|SPRR1A(-127.4kb)|SPRR1B(-174.5kb)|SPRR2A(-199.4kb)|SPRR2D(-183kb)|SPRR3(-145kb)|SPRR4(-113.9kb)
3:1984226:G:A	rs2729308	1	0.001	chr3:1984226..1984226	A	4.2e-07	-1.16	0.37	5	-1.53	-1.29	-1.13	-0.39	CNTN4(-114.6kb)|CNTN4-AS2(-126.2kb)
12:2804062:G:GC	rs35667665	1	0.001	chr12:2804062..2804062	GC	4.7e-07	-0.91	0.68	0	-1.1	-0.6	-1.11	-0.76	CACNA1C(+106.1kb)|CACNA1C-AS1(+112.9kb)|CACNA1C-AS2(+131.8kb)|FKBP4(0)|FOXM1(-53.62kb)|ITFG2(-8.558kb)|LOC283440(+32.39kb)|LOC100507424(-32.75kb)|NRIP2(-21.28kb)|RHNO1(-72.2kb)|TEAD4(-155.2kb)|TULP3(-86.8kb)
21:14339694:A:G	rs77875296	1	0.001	chr21:14339694..14339694	G	8.3e-07	-2.49	0.24	28.1	-3.85	-2.18	-1.67	-1.34	ABCC13(+38.32kb)|HSPA13(-31.42kb)|LIPI(+132.8kb)|RBM11(+111.3kb)|SAMSN1(-145.5kb)
7:96050038:CA:C	NA	1	0.001	chr7:96050038..96050038	C	1.5e-06	1.25	0.53	0	1.5	0.67	1.66	1.08	DYNC1I1(0)|MIR591(-169.6kb)|SLC25A13(-70.18kb)
12:48913203:T:C	rs117595086	1	0.001	chr12:48913203..48913203	C	1.7e-06	-1.57	0.44	0	-1.94	-1.48	-2.05	-0.59	ADCY6(+124.2kb)|ARF3(-23kb)|CACNB3(+84.26kb)|CCDC65(0)|CCNT1(+196.2kb)|DDN(-81.95kb)|DDX23(+61.03kb)|DHH(-176.2kb)|FKBP11(-8.755kb)|KMT2D(-105.8kb)|LINC00935(+147.4kb)|LMBR1L(-183.9kb)|LOC100506125(+122.7kb)|MIR4701(+141.2kb)|PRKAG1(-89.07kb)|RHEBL1(-151.5kb)|RND1(+47.33kb)|WNT1(-65.25kb)|WNT10B(-52.14kb)
9:95351353:C:G	rs1105980	1	0.001	chr9:95351353..95351353	C	2.3e-06	-1.02	0.15	43.9	-1.64	-0.92	-0.79	-0.31	FANCC(+33.64kb)|LOC100507346(-112.3kb)|PTCH1(-91.63kb)
9:38449205:A:G	rs140845383	2	10.4	chr9:38449205..38459622	G	3.1e-06	2.44	0.096	52.8	4.11	2.15	1.69	0.66	ALDH1B1(+50.54kb)|ANKRD18A(-122.2kb)|FAM95C(-91.36kb)|FAM201A(-171.9kb)|IGFBPL1(+24.76kb)
11:122899658:G:A	rs78629251	1	0.001	chr11:122899658..122899658	A	4.2e-06	-3.44	0.2	35	-4.72	-3.5	-3.66	-0.03	BSX(-77.99kb)|C11orf63(0)|CLMP(-172.7kb)|CRTAM(+27.02kb)|HSPA8(-157.8kb)|LOC341056(-117.9kb)|SNORD14C(-159.7kb)|SNORD14D(-159.2kb)|SNORD14E(-158.4kb)|UBASH3B(+85.18kb)
20:1753711:C:T	NA	1	0.001	chr20:1753711..1753711	T	4.4e-06	1.13	0.19	37.7	1.23	0.32	1.92	1.14	LOC100289473(-19.65kb)|LOC101929010(+105.2kb)|SIRPA(-140.5kb)|SIRPB1(+133.7kb)|SIRPD(+196kb)|SIRPG(+95.93kb)
1:223428662:A:T	rs75293216	1	0.001	chr1:223428662..223428662	T	6.4e-06	-3.22	0.11	50.6	-3.08	-0.93	-6.18	-3.23	CAPN8(-112.9kb)|CCDC185(+33.19kb)|SUSD4(+64.46kb)
10:52352897:A:T	rs150858706	1	0.001	chr10:52352897..52352897	T	9.2e-06	-3.12	0.18	38.8	-4.61	-0.84	-4.28	-2.08	DKK1(+35.24kb)|PRKG1(+54.55kb)|PRKG1-AS1(+38.77kb)

## Sheet: S2. GWAS RNFL
SNP	RS	Total SNPs	Kb	Region (hg38)	A1	P meta	BETA	Q	I	OCT Triton		OCT Maestro		Nearest genes (200 kb)
										Left eye	Right eye	Left eye	Right eye
1:110872670:C:T	rs61803955	4	2.747	chr1:110872670..110875416	T	1.042e-10	5.5969	0.0559	60.34	6.3156	3.6126	8.1758	11.9847	CD53(0)|KCNA3(+197.6kb)|LRIF1(-74.52kb)
1:60043219:G:A	rs149444168	7	231.142	chr1:59881519..60112660	A	2.09e-10	5.5943	0.009	74.08	7.8771	2.4862	7.6488	10.7199	C1orf87(0)|CYP2J2(+116.5kb)|HOOK1(+166.8kb)
5:105525900:A:G	NA	3	103.293	chr5:105422608..105525900	G	9.153e-10	5.8359	0.2423	28.3	8.22	4.1543	4.7421	4.6199	.
8:42885667:A:C	rs143666229	3	139.354	chr8:42885667..43025020	C	4.916e-09	4.8699	0.1173	49.03	7.366	3.449	2.6363	2.6134	CHRNA6(+116.9kb)|CHRNB3(+148.6kb)|FNTA(-170.6kb)|HOOK3(-11.22kb)|MIR4469(-10.53kb)|RNF170(0)|THAP1(+42.34kb)
18:77673191:C:T	rs512467	4	1.297	chr18:77671976..77673272	C	5.159e-09	1.3456	0.1238	47.93	2.0177	0.9141	0.5743	1.2483	.
1:121516475:G:C	rs114500301	3	114.777	chr1:121401699..121516475	C	6.202e-09	5.7206	0.5682	0	7.4357	5.0391	3.9459	3.5937	EMBP1(-2.636kb)|SRGAP2-AS1(+118.6kb)|SRGAP2C(+127.3kb)
12:24137871:T:C	rs12372308	2	0.001	chr12:24137871..24137871	C	7.301e-09	3.6209	0.0038	77.63	5.357	1.2435	5.323	7.6133	LOC101928471(-85.4kb)|MIR920(-74.55kb)|SOX5(0)
8:43806675:G:A	rs12681971	9	145.881	chr8:43667966..43813846	A	1.122e-08	4.7786	0.1499	43.6	7.1331	3.3993	2.7377	2.2597	.
2:9674766:C:G	rs16867115	10	9.377	chr2:9666261..9675637	G	1.466e-08	4.9482	0.0662	58.25	7.772	2.6955	3.7776	6.0906	ADAM17(+119kb)|IAH1(+186.3kb)|TAF1B(-168.7kb)|YWHAQ(+43.71kb)
10:132126425:C:T	rs2814187	2	0.001	chr10:132126425..132126425	C	1.469e-08	-1.1726	0.1729	39.82	-1.4895	-0.729	-2.2372	-1.4022	BNIP3(+144.5kb)|DPYSL4(-60.48kb)|JAKMIP3(0)|PPP2R2D(+166.6kb)|STK32C(-81.07kb)
20:14267811:T:C	rs6105236	9	11.825	chr20:14267811..14279635	C	1.619e-08	1.4894	0.0883	54.1	1.9168	0.8265	2.3432	2.8417	FLRT3(-56.18kb)|MACROD2(0)
3:107833982:A:G	rs116535715	2	0.001	chr3:107833982..107833982	G	1.643e-08	5.2211	0.0039	77.54	7.153	2.0218	13.3919	8.9875	BBX(+22.65kb)|LINC00635(-7.679kb)|LINC00636(-49.22kb)
11:43040082:C:T	rs148342611	3	57.823	chr11:42982260..43040082	T	3.648e-08	5.6854	0.1949	36.21	8.1461	3.3863	5.3255	7.2323	.
13:38256057:A:C	rs564689	49	28.122	chr13:38256057..38284178	C	3.995e-08	5.3348	0.0506	61.48	8.6786	2.9084	5.0357	3.5003	LINC00571(+112.8kb)|UFM1(-93.71kb)
18:77678365:G:A	rs117136694	2	0.001	chr18:77678365..77678365	A	5.332e-08	2.8126	0.2984	18.43	3.6323	1.8292	3.4642	4.7211	.
18:31475672:C:T	rs117661169	2	0.001	chr18:31475672..31475672	T	6.608e-08	4.1406	0.1094	50.37	4.8147	2.0582	6.7274	6.7668	B4GALT6(-146.6kb)|DSG1(+118.2kb)|DSG2(-22.39kb)|DSG3(0)|DSG4(+61.76kb)|LOC100652770(-66.47kb)|LOC101927718(+48.68kb)|TTR(-116.1kb)
16:83749242:T:C	rs7205817	3	2.259	chr16:83749242..83751500	C	7.376e-08	2.1435	0.6228	0	2.6814	1.8555	2.4657	0.8192	CDH13(0)|HSBP1(-58.66kb)|LOC102724163(-47.99kb)|MLYCD(-149.9kb)
8:29610077:G:A	rs77040085	15	57.201	chr8:29599703..29656903	A	9.735e-08	4.0153	0.1227	48.12	5.581	2.079	4.6027	6.6945	LINC00589(-111.2kb)
6:69941838:G:A	rs146560893	2	0.001	chr6:69941838..69941838	A	1.094e-07	4.3819	0.2249	31.23	6.4229	3.0789	1.4334	4.3686	COL19A1(0)|LMBRD1(+144.7kb)
10:109751086:C:A	rs74726235	4	109.286	chr10:109681896..109791181	A	1.2e-07	3.9076	0.0218	68.92	5.2201	1.6461	7.0467	8.4417	ADD3-AS1(-194.5kb)|XPNPEP1(-113.7kb)
8:43436116:C:T	rs77321867	10	355.513	chr8:43322520..43678032	T	1.353e-07	4.5845	0.1031	51.47	7.2239	2.9784	2.5482	1.9844	POTEA(+72.93kb)
5:25893522:A:G	rs147386945	3	117.8	chr5:25893522..26011321	G	1.836e-07	4.9855	0.0998	52.04	7.6613	2.54	5.2689	5.0232	.
10:121530554:G:A	rs77405297	6	13.801	chr10:121530554..121544354	A	1.982e-07	-1.2999	0.0001	86.33	-1.6029	-0.2985	-4.0168	-3.4417	FGFR2(0)
3:63454057:G:A	rs4688399	2	0.001	chr3:63454057..63454057	A	2.19e-07	1.3338	0.4984	0	1.8146	1.0078	1.3667	0.8373	SNTN(-198.6kb)|SYNPR(0)|SYNPR-AS1(0)
22:43881403:C:T	rs145403462	3	97.093	chr22:43784311..43881403	T	2.218e-07	4.005	0.3584	6.93	5.2679	2.5497	5.1359	5.7511	EFCAB6(+69.07kb)|PARVB(-117.8kb)|PNPLA3(-42.34kb)|PNPLA5(0)|SAMM50(-73.98kb)|SULT4A1(+18.9kb)
9:8941107:C:A	rs76511465	5	1.205	chr9:8941107..8942311	A	2.469e-07	3.7377	0.4897	0	5.1344	2.7395	3.6162	2.833	PTPRD(0)
5:1668063:G:A	rs192178217	2	0.001	chr5:1668063..1668063	A	2.514e-07	5.3068	0.1388	45.43	7.5157	2.7108	7.1183	7.9888	LOC728613(+34.06kb)|LOC101929034(-187.9kb)|LPCAT1(+144.1kb)|MIR4277(-40.72kb)|MIR6075(+157.2kb)|MRPL36(-130.3kb)|NDUFS6(-133.3kb)|SDHAP3(+73.53kb)
3:124517784:A:G	rs76367500	2	0.001	chr3:124517784..124517784	G	2.641e-07	4.4951	0.2121	33.36	5.2356	3.0539	10.5967	5.2787	KALRN(0)|MIR6083(+143.3kb)
4:43213241:GTTC:G	NA	2	0.001	chr4:43213241..43213241	G	2.999e-07	4.8549	0.0151	71.29	7.7236	1.6432	9.127	5.8457	GRXCR1(+182.6kb)
16:27235617:A:G	rs4493040	3	12.154	chr16:27235617..27247770	G	4.141e-07	4.4195	0.0197	69.61	6.479	1.5642	5.9436	9.4054	C16orf82(+166.5kb)|FLJ21408(-32.59kb)|IL4R(-78.29kb)|IL21R(-166.5kb)|KDM8(+13.85kb)|NSMCE1(0)
8:84875593:T:C	rs16913385	2	0.001	chr8:84875593..84875593	C	5.219e-07	5.1879	0.0964	52.65	8.4506	2.8773	4.2583	3.823	RALYL(0)
2:75430948:C:T	rs141168209	2	0.001	chr2:75430948..75430948	T	5.87e-07	3.5043	0.0785	55.9	5.8273	2.2979	1.776	1.3315	EVA1A(-61.37kb)|LOC101927884(-93.12kb)
2:162303471:T:C	rs141566068	2	0.001	chr2:162303471..162303471	C	6.806e-07	4.901	0.003	78.48	9.3538	1.3114	3.2424	6.692	FAP(+59.94kb)|GCA(-40.6kb)|GCG(+151.1kb)|IFIH1(0)|KCNH7(-67.94kb)|LOC101929532(+130.7kb)
2:241029840:C:G	NA	2	0.001	chr2:241029840..241029840	G	7.385e-07	-1.0809	0.1603	41.88	-1.6631	-0.5867	-1.0719	-1.1752	AGXT(+150.7kb)|ANO7(-158.7kb)|C2orf54(+133.7kb)|HDLBP(-197.4kb)|LOC200772(+62.39kb)|MTERFD2(-57.25kb)|PASK(-76.26kb)|PPP1R7(-119.7kb)|SNED1(0)
3:115886851:C:T	rs62271117	2	0.001	chr3:115886851..115886851	T	8.869e-07	3.8521	0.0126	72.32	7.1377	1.439	4.2333	2.3596	GAP43(+165.4kb)|LSAMP(0)
3:101463005:C:T	rs150619458	7	422.164	chr3:101256004..101678167	T	8.878e-07	3.5562	0.0082	74.54	5.8414	0.9796	7.04	4.9224	FAM172BP(-55.86kb)|IMPG2(+142.4kb)|PCNP(-111.2kb)|SENP7(0)|TRMT10C(-98.83kb)|ZBTB11(-186.4kb)
17:37391924:T:A	rs34232224	4	80.137	chr17:37391924..37472060	A	9.102e-07	3.679	0.1283	47.17	5.8878	2.4527	2.2385	1.2889	ACACA(0)|C17orf78(0)|DUSP14(-97.92kb)|SYNRG(-122.9kb)|TADA2A(-14.96kb)
22:33620007:A:G	rs1029297	41	47.034	chr22:33577526..33624559	A	9.607e-07	1.1515	0.0361	64.86	1.5476	0.4712	2.4388	2.1553	LARGE(0)|LARGE-AS1(-105kb)|MIR4764(+183.3kb)
11:131951816:C:T	rs112243075	2	0.001	chr11:131951816..131951816	T	1.018e-06	1.4228	0.2777	22.15	2.0172	0.8235	1.7079	1.8792	NTM(0)
17:63867892:C:A	rs147214221	2	0.001	chr17:63867892..63867892	A	1.026e-06	3.973	0.1342	46.19	5.2062	2.1063	7.9188	6.1669	CCDC47(+94.16kb)|CD79B(-60.84kb)|CSH1(-27.02kb)|CSH2(-4.119kb)|CSHL1(-41.71kb)|DDX42(+48.58kb)|ERN1(-175.1kb)|FTSJ3(+40.22kb)|GH1(-49.3kb)|GH2(-12.32kb)|ICAM2(-134.7kb)|LIMD2(+167.7kb)|LOC729683(+165.2kb)|MAP3K3(+171.6kb)|PRR29(-130.5kb)|PSMC5(+35.86kb)|SCN4A(-70.66kb)|SMARCD2(+24.9kb)|STRADA(+125.9kb)|TCAM1P(+3.513kb)
3:38680054:A:G	rs73060416	2	0.001	chr3:38680054..38680054	G	1.318e-06	4.0478	0.2607	25.14	5.9556	2.3127	4.8682	4.3061	ACVR2B(+186.9kb)|EXOG(+153.7kb)|SCN5A(+30.38kb)|SCN10A(-17.29kb)|SCN11A(-165.7kb)
1:50194652:A:C	rs151077332	3	28.547	chr1:50194652..50223198	C	1.339e-06	4.4373	0.1924	36.62	6.85	3.0543	1.7915	2.5331	AGBL4(+170.7kb)|ELAVL4(0)
3:101156191:A:C	rs114393146	8	100.442	chr3:101156191..101256632	C	1.414e-06	3.2616	0.0072	75.08	6.0237	0.927	4.5311	2.8178	ABI3BP(+162.7kb)|IMPG2(-66.35kb)|SENP7(-168kb)
1:231110261:C:G	rs115659189	2	0.001	chr1:231110261..231110261	G	1.459e-06	3.4849	0.1852	37.8	5.4607	2.226	1.4821	3.3415	ARV1(+109.5kb)|C1orf131(-113.5kb)|FAM89A(+70.01kb)|GNPAT(-130.9kb)|LOC149373(-73.84kb)|MIR1182(+90.34kb)|TRIM67(-52.67kb)|TTC13(+131.4kb)
9:18420240:G:A	rs116910509	2	0.001	chr9:18420240..18420240	A	1.577e-06	3.4098	0.0698	57.55	5.415	1.4686	4.7631	4.0778	ADAMTSL1(-53.84kb)|MIR3152(-153.1kb)
8:41733712:G:C	rs149138214	3	15.92	chr8:41733712..41749631	C	1.626e-06	3.6117	0.0643	58.62	4.988	1.6068	7.3519	6.4479	AGPAT6(+108.7kb)|ANK1(0)|GINS4(+188.7kb)|KAT6A(-195.8kb)|MIR486(+73.2kb)|MIR486-2(+73.2kb)|NKX6-3(+86.35kb)
17:77595447:G:T	NA	2	0.001	chr17:77595447..77595447	T	1.632e-06	3.6998	0.2925	19.51	5.5862	2.4526	2.7544	2.8866	LOC100132174(-127.4kb)|LOC100507351(+30.43kb)|MIR4316(+198.4kb)|SEPT9(+94.85kb)
8:83186536:A:C	rs73285032	2	0.001	chr8:83186536..83186536	C	1.702e-06	5.227	0.0976	52.43	8.5947	2.9558	3.9782	2.513	.
12:101728264:C:T	rs115484757	19	48.286	chr12:101724150..101772435	T	2.009e-06	3.9663	0.2226	31.62	6.093	2.3619	4.3866	3.019	CHPT1(0)|DRAM1(-149.1kb)|GNPTAB(-17.23kb)|MYBPC1(+42.38kb)|SYCP3(-0.383kb)
10:12470320:A:G	rs184018593	2	0.001	chr10:12470320..12470320	G	2.711e-06	4.7699	0.0822	55.2	7.7496	2.081	6.1728	4.8865	CAMK1D(0)|MIR4480(-108.4kb)|MIR4481(-182.8kb)
8:46517151:T:TA	NA	2	0.001	chr8:46517151..46517151	TA	2.82e-06	2.7934	0.2449	27.86	3.9576	1.4925	3.8075	3.8943	.
4:65027950:C:T	rs74347120	4	237.796	chr4:65027950..65265745	T	2.849e-06	2.53	0.0179	70.25	4.5293	0.8678	2.8778	2.5069	LOC401134(+23.45kb)
3:115631400:T:G	NA	2	0.001	chr3:115631400..115631400	G	2.875e-06	3.1462	0.1749	39.49	4.0628	1.7852	7.0574	3.7293	GAP43(0)|LSAMP(-171kb)
2:166986560:G:A	rs35248313	3	44.238	chr2:166986560..167030797	A	2.884e-06	3.7502	0.0704	57.43	6.2162	1.9057	1.0804	4.4787	XIRP2(0)|XIRP2-AS1(-136.2kb)
7:4830151:A:T	rs117367818	2	0.001	chr7:4830151..4830151	T	3.272e-06	4.5366	0.1337	46.28	6.9709	2.0534	6.6018	4.7226	AP5Z1(+35.76kb)|FOXK1(+58.71kb)|MIR4656(+41.51kb)|MMD2(-62.09kb)|PAPOLB(-27.59kb)|RADIL(0)|RNF216P1(-143.8kb)
13:94574233:CTT:C	rs199977214	2	0.001	chr13:94574233..94574233	C	3.274e-06	4.4673	0.1139	49.6	7.298	2.0954	5.0119	4.2715	DCT(+94.55kb)|GPC6(+166.2kb)|GPR180(-27.62kb)|LOC101927248(-130.5kb)|LOC101927284(-186.7kb)|SOX21(-135.4kb)|SOX21-AS1(-138.5kb)|TGDS(0)
13:59165323:G:A	rs61954073	2	0.001	chr13:59165323..59165323	A	3.677e-06	1.6658	0.1028	51.53	2.7576	1.1304	0.6606	0.2487	.
13:90840294:G:A	rs139707206	2	0.001	chr13:90840294..90840294	A	3.68e-06	4.3679	0.0671	58.07	7.5196	2.8116	2.0302	0.7218	LINC00410(-50.66kb)|RNU6-75P(+58.42kb)
1:222482845:G:A	NA	3	69.852	chr1:222412994..222482845	A	3.786e-06	3.5942	0.0033	78.13	6.5207	0.7246	7.515	3.7543	AIDA(-185.2kb)|HHIPL2(-39.41kb)|LOC100506161(-107.1kb)|MIA3(-135.3kb)|TAF1A(-75.06kb)
1:233601932:C:G	rs190756882	4	6.942	chr1:233594991..233601932	G	4.205e-06	3.4245	0.0118	72.71	5.8281	0.9236	7.01	3.8278	KCNK1(-12.07kb)|MIR4427(-22.22kb)
8:114987095:G:A	rs139187735	2	0.001	chr8:114987095..114987095	A	4.362e-06	2.8475	0.0328	65.72	3.9202	0.9855	5.7025	5.927	.
4:80939586:T:C	rs77435682	25	51.689	chr4:80895710..80947398	C	4.434e-06	4.2515	0.0117	72.76	8.1446	1.8585	2.5466	1.0543	BMP3(-91.38kb)|C4orf22(0)|PRKG2(-147.8kb)
18:57520179:G:A	rs7233972	5	2.99	chr18:57520179..57523168	G	4.71e-06	0.9994	0.1755	39.39	1.3426	0.5234	2.066	1.2412	ATP8B1(-126.2kb)|FECH(-24.66kb)|LOC100505549(-110.1kb)|NARS(-80.48kb)|ONECUT2(+28.88kb)|ST8SIA3(+151.2kb)
19:34093555:G:A	rs568435869	2	0.001	chr19:34093555..34093555	A	5.368e-06	4.3814	0.0135	71.95	7.7108	1.106	5.9294	6.2499	KIAA0355(-161kb)|LSM14A(-78.89kb)
5:167730185:A:G	rs72830091	8	14.74	chr5:167719283..167734022	G	6.114e-06	1.3015	0.0788	55.84	2.2014	0.7819	0.8914	0.0128	TENM2(0)
10:71080536:G:T	rs141030382	3	102.285	chr10:71080536..71182820	T	6.278e-06	3.39	0.0082	74.49	6.259	0.7662	3.7625	4.837	PCBD1(+191.8kb)|SGPL1(+199.4kb)|UNC5B(-132kb)|UNC5B-AS1(-136.7kb)
3:98286435:T:C	rs536585695	2	0.001	chr3:98286435..98286435	C	8.257e-06	4.5773	0.037	64.64	8.1091	1.6892	3.033	6.0695	OR5AC2(+198.3kb)|OR5H1(+152.8kb)|OR5H2(+2.603kb)|OR5H6(+21.17kb)|OR5H14(+136.1kb)|OR5H15(+116.8kb)|OR5K1(-183.1kb)|OR5K3(-104.2kb)|OR5K4(-67.42kb)
22:44000046:G:A	rs142780018	3	8.546	chr22:43991501..44000046	A	8.317e-06	4.1766	0.0493	61.77	7.2718	1.7708	2.1133	5.3334	EFCAB6(+187.7kb)|PARVB(0)|PARVG(-172.9kb)|PNPLA3(+52.48kb)|PNPLA5(+108kb)|SAMM50(+3.514kb)|SULT4A1(+137.5kb)
1:80924311:C:A	rs79021588	2	0.001	chr1:80924311..80924311	A	8.365e-06	4.1876	0.0004	83.41	8.971	0.6445	4.1094	0.7198	.
16:85968246:G:A	rs148963181	2	0.001	chr16:85968246..85968246	A	8.371e-06	4.1111	0.0248	67.96	7.5158	2.0777	1.3946	0.2756	COX4I1(+161.2kb)|EMC8(+168.7kb)|IRF8(+45.64kb)|MIR6774(+49.83kb)
13:38302886:C:A	rs17296374	2	0.001	chr13:38302886..38302886	A	8.931e-06	3.4722	0.0009	81.86	7.3723	0.5878	4.4482	1.259	LINC00571(+159.7kb)|UFM1(-46.88kb)

## Sheet: S3.PRSs vs Retinal Thickness
Anaysis	Maestro (left eye)				Triton (left eye)				Maestro + Triton meta-analysis (Left eye)			Maestro (right eye)				Triton (right eye)				Maestro + Triton meta-analysis (Right eye)
	Beta	SE	t-staistics	p	Beta	SE	t-staistics	p	Beta	SE	p	Beta	SE	t-staistics	p	Beta	SE	t-staistics	p	Beta	SE	p
RNFL thickness vs RNFLPRS	0.337805	0.682337	0.495071	0.620643	0.514158	0.255676	2.01098	0.0445454	0.492446	0.23942	0.0397028	-0.0240505	0.68507	-0.0351066	0.972001	0.706934	0.225075	3.14088	0.00172601	0.635718	0.21383	0.00294904
GCIPL thickness vs RNFLPRS	0.892636	0.333149	2.67939	0.00747868	0.812539	0.225402	3.60485	0.000324792	0.837691	0.186687	7.21855e-06	1.1386	0.34229	3.32641	0.000906473	0.733747	0.25808	2.8431	0.00454416	0.880481	0.206069	1.93084e-05
RNFL thickness vs GCIPLPRS	0.314426	0.681123	0.461628	0.644434	0.454583	0.245358	1.85274	0.0641587	0.438485	0.230837	0.0574933	0.212142	0.688692	0.308036	0.758109	0.744257	0.214446	3.4706	0.000537918	0.697224	0.204749	0.000661021
GCIPL thickness vs GCIPLPRS	1.46934	0.330767	4.44222	9.74332e-06	1.49184	0.213196	6.9975	4.26585e-12	1.48523	0.179198	1.14933e-16	1.40178	0.343235	4.08402	4.72092e-05	1.54724	0.242837	6.37155	2.67084e-10	1.49872	0.198239	4.02549e-14
RNFL thickness vs ADPRS	0.160987	0.675844	0.238202	0.811766	0.345552	0.262142	1.31819	0.187686	0.321416	0.244401	0.188471	-0.222126	0.678014	-0.327613	0.743262	-0.0483587	0.231905	-0.208528	0.834852	-0.0665585	0.219425	0.761638
GCIPL thickness vs ADPRS	0.0475544	0.330805	0.143753	0.88572	0.151761	0.232059	0.653977	0.513248	0.117394	0.189977	0.536617	-0.157522	0.340586	-0.462503	0.643805	-0.0461335	0.265715	-0.17362	0.862193	-0.0882792	0.209499	0.673477

## Sheet: S4. lm ADPRS SNPvsRNFL Left eye
SNP	rs	Reported nearest gene	Maestro				Triton				Meta-analysis
			estimate	std.error	statistic	p.value	estimate	std.error	statistic	p.value	estimate	std.error	p.value
chr1.109345810.T.C_T	rs141749679	SORT1	-4.53469	7.01892	-0.646066	0.518343	-4.65711	2.77803	-1.67641	0.0939268	-4.64053	2.58306	0.0724118
chr1.207577223.T.C_T	rs679515	CR1	-1.30427	1.04858	-1.24384	0.213766	-0.260711	0.450655	-0.578515	0.563028	-0.423411	0.414037	0.306477
chr2.9558882.A.G_A	rs72777026	ADAM17	2.16594	1.0624	2.03872	0.0416658	0.229531	0.508315	0.451552	0.651676	0.590242	0.458533	0.198011
chr2.37304796.T.C_T	rs17020490	PRKD3	-0.151296	1.05371	-0.143584	0.88585	0.42762	0.463569	0.922452	0.356484	0.333743	0.424321	0.431555
chr2.105749599.T.C_T	rs143080277	NCK2	2.87029	6.11532	0.469361	0.638885	-5.26172	2.62885	-2.00153	0.045567	-3.99335	2.41515	0.0982373
chr2.127135234.C.T_C	rs6733839	BIN1	0.252548	0.785048	0.321698	0.747729	-0.102435	0.353774	-0.28955	0.772212	-0.0425148	0.322537	0.895132
chr2.202878716.TC.T_T	rs139643391	WDR12	1.38193	1.05932	1.30455	0.192261	0.125489	0.468339	0.267944	0.78879	0.330924	0.428343	0.439779
chr2.233117202.G.C_G	rs10933431	INPP5D	1.23664	0.878564	1.40757	0.159481	-0.0755977	0.400881	-0.188579	0.850456	0.150531	0.364708	0.679793
chr3.155069722.G.A_G	rs16824536	MME	-4.97458	2.0899	-2.3803	0.017432	-0.558293	0.95754	-0.583049	0.559973	-1.32453	0.870518	0.128124
chr3.155084189.A.G_A	rs61762319	MME	0.0329968	2.57969	0.012791	0.989796	0.746264	1.16294	0.641702	0.521193	0.625792	1.06019	0.555015
chr4.993555.G.T_G	rs3822030	IDUA	0.035111	0.783841	0.0447935	0.964278	-0.164206	0.342729	-0.479112	0.631949	-0.132216	0.314023	0.673727
chr4.11023507.C.T_C	rs6846529	CLNK	0.21334	0.821844	0.259587	0.79522	-0.348287	0.3625	-0.960792	0.336856	-0.256817	0.331669	0.438744
chr4.40197226.G.C_G	rs2245466	RHOH	0.680865	0.821296	0.829013	0.407239	-0.310977	0.369229	-0.842234	0.39983	-0.144218	0.336762	0.668471
chr5.14724304.T.A_T	rs112403360	ANKH	-1.13119	1.6373	-0.690892	0.489748	-0.209303	0.738721	-0.283331	0.776973	-0.365228	0.673357	0.587544
chr5.86927378.T.C_T	rs62374257	COX7C	0.573822	0.892161	0.643182	0.520211	-0.136463	0.39856	-0.342391	0.732119	-0.0182934	0.363899	0.959907
chr5.151052827.C.T_C	rs871269	TNIP1	-0.830048	0.834295	-0.994909	0.319953	-0.129342	0.349481	-0.370097	0.711377	-0.233942	0.322342	0.467988
chr5.180201150.G.A_G	rs113706587	RASGEF1C	1.32495	1.10659	1.19733	0.231381	-0.177384	0.480453	-0.369201	0.712045	0.0609006	0.440707	0.890092
chr6.32615322.A.G_A	rs6605556	HLA-DQA1	0.0249184	1.14775	0.0217105	0.982682	0.448373	0.526306	0.851924	0.394432	0.374802	0.478407	0.43337
chr6.41036354.G.A_G	rs10947943	UNC5CL	0.199058	1.24296	0.160148	0.872788	0.912252	0.525768	1.73508	0.0829907	0.804011	0.484229	0.0968355
chr6.41161469.C.T_C	rs143332484	TREM2	-1.9018	2.98767	-0.636549	0.524523	-0.930061	1.47645	-0.629932	0.528863	-1.12079	1.32364	0.397135
chr6.41161514.C.T_C	rs75932628	TREM2	5.89613	7.66227	0.769502	0.441725	0.728106	3.04917	0.238788	0.811312	1.43463	2.83309	0.612586
chr6.41181270.A.G_A	rs60755019	TREML2	-1.46424	4.94176	-0.296299	0.767046	1.2334	1.83494	0.672174	0.501607	0.906533	1.72018	0.598195
chr6.47517390.C.T_C	rs7767350	CD2AP	0.992893	0.869737	1.1416	0.253815	0.150152	0.382824	0.392222	0.694966	0.286926	0.350383	0.412848
chr6.114291731.T.C_T	rs785129	HS3ST5	-0.133025	0.844846	-0.157455	0.874909	0.0689	0.364156	0.189205	0.849965	0.0372625	0.334413	0.911278
chr7.7817263.T.C_T	rs6943429	UMAD1	1.81849	0.798047	2.27868	0.0228363	0.300895	0.352334	0.854007	0.393277	0.54845	0.322318	0.0888347
chr7.8204382.T.C_T	rs10952097	ICA1	-2.59328	1.29202	-2.00714	0.0449266	-0.375755	0.550613	-0.68243	0.495103	-0.716589	0.506534	0.157159
chr7.12229967.C.A_C	rs13237518	TMEM106B	0.134081	0.799709	0.167662	0.866874	-0.904944	0.348555	-2.59627	0.009543	-0.739073	0.319524	0.0207204
chr7.28129126.GTCTT.G	rs1160871	JAZF1	0.0653769	0.954378	0.0685022	0.945396	0.549733	0.40749	1.34907	0.177577	0.475048	0.374759	0.204937
chr7.37844191.T.C_T	rs6966331	EPDR1	0.608094	0.790875	0.768887	0.44209	-0.367697	0.351043	-1.04744	0.295113	-0.207092	0.320856	0.518645
chr7.54873635.C.T_C	rs76928645	SEC61G	-0.3907	1.24746	-0.313197	0.754178	0.175632	0.54989	0.319395	0.749484	0.083491	0.503172	0.868213
chr7.100334426.C.T_C	rs7384878	SPDYE3	-1.43179	0.876069	-1.63434	0.102413	0.234616	0.372482	0.629871	0.528903	-0.0205069	0.342785	0.952296
chr7.143413669.G.A_G	rs11771145	EPHA1	0.592303	0.817746	0.724311	0.468996	-0.239145	0.349724	-0.68381	0.494232	-0.110586	0.321552	0.730911
chr8.11844613.G.C_G	rs1065712	CTSB	0.199342	1.97637	0.100863	0.919674	-0.208557	0.783179	-0.266296	0.790059	-0.153198	0.728096	0.833349
chr8.27362470.C.T_C	rs73223431	PTK2B	0.180834	0.79839	0.226498	0.820847	-0.261152	0.341653	-0.764378	0.444797	-0.192742	0.314102	0.539461
chr8.27607795.T.C_T	rs11787077	CLU	-0.303165	0.807277	-0.37554	0.707316	0.526066	0.353536	1.48801	0.137019	0.392622	0.323843	0.225366
chr8.144103704.G.A_G	rs34173062	SHARPIN	0.315362	1.35766	0.232284	0.816351	-0.304163	0.573129	-0.530706	0.595724	-0.210458	0.528009	0.690196
chr9.104903697.C.G_C	rs1800978	ABCA1	0.385431	1.13789	0.338723	0.734869	0.127876	0.476485	0.268373	0.78846	0.1663	0.439508	0.705151
chr10.11676714.A.G_A	rs7912495	USP6NL	-2.21972	0.786692	-2.82159	0.00484623	0.33955	0.336014	1.01052	0.312455	-0.0553116	0.309008	0.85794
chr10.60025170.T.G_T	rs7068231	ANK3	-0.0215622	0.797007	-0.027054	0.978421	0.168176	0.36087	0.466028	0.641283	0.135895	0.328742	0.679329
chr10.80494228.C.T_C	rs6586028	TSPAN14	-0.406627	0.999058	-0.40701	0.684063	0.162595	0.440073	0.369474	0.711842	0.0700969	0.402733	0.861824
chr10.96266650.G.A_G	rs6584063	BLNK	0.524838	1.90554	0.275428	0.783028	-1.38454	0.882678	-1.56857	0.117021	-1.04722	0.800923	0.191037
chr10.122413396.A.G_A	rs7908662	PLEKHA1	0.379263	0.781007	0.485608	0.627321	0.0903105	0.341033	0.264815	0.791199	0.136582	0.312536	0.662102
chr11.47370397.G.A_G	rs10437655	SPI1	-0.484569	0.775904	-0.624523	0.532386	-0.00802676	0.338746	-0.0236955	0.9811	-0.0843167	0.310449	0.785933
chr11.60254475.G.A_G	rs1582763	MS4A4A	-0.0489979	0.787757	-0.0621993	0.950413	-0.467519	0.345274	-1.35405	0.175983	-0.400075	0.316233	0.205825
chr11.86157598.T.C_T	rs3851179	EED	0.0946991	0.801642	0.118131	0.90598	-0.086723	0.365817	-0.237067	0.812647	-0.0554548	0.332803	0.867662
chr11.121482368.T.G_T	rs74685827	SORL1	-1.87943	3.63377	-0.517211	0.605091	0.211274	1.42379	0.148388	0.882062	-0.0669815	1.32566	0.959703
chr11.121564878.T.C_T	rs11218343	SORL1	2.36606	2.28567	1.03517	0.300768	-0.3628	0.993351	-0.365228	0.715007	0.0707335	0.911034	0.938114
chr12.113281983.T.C_T	rs6489896	TPCN1	-1.18879	1.37497	-0.864595	0.38741	-0.168543	0.592897	-0.284269	0.776254	-0.328504	0.544437	0.546254
chr14.52924962.A.G_A	rs17125924	FERMT2	0.0407589	1.52497	0.0267277	0.978681	0.297136	0.747482	0.397516	0.69106	0.247471	0.671189	0.712347
chr14.92464917.G.A_G	rs7401792	SLC24A4	1.02775	0.775514	1.32525	0.185306	0.285803	0.341323	0.837338	0.402575	0.406202	0.312404	0.193516
chr14.92472511.G.A_G	rs12590654	SLC24A4	-0.590098	0.867443	-0.680273	0.496445	0.374545	0.371963	1.00694	0.314172	0.224722	0.341859	0.510954
chr14.105761758.A.G_A	rs7157106	IGH gene cluster	-0.124755	0.90881	-0.137274	0.890834	0.286382	0.405742	0.705823	0.480439	0.218053	0.370495	0.556166
chr14.106665591.G.A_G	rs10131280	IGH gene cluster	-0.135694	1.08281	-0.125316	0.900291	0.3921	0.443414	0.884274	0.376731	0.316303	0.410342	0.440808
chr15.50701814.A.G_A	rs8025980	SPPL2A	1.05663	0.789036	1.33914	0.180744	0.0304925	0.344493	0.0885142	0.929483	0.194778	0.315714	0.537272
chr15.58764824.T.A_T	rs602602	MINDY2	-1.29312	0.915688	-1.41219	0.158117	0.0892086	0.412419	0.216306	0.828787	-0.143913	0.376039	0.701937
chr15.63277703.C.T_C	rs117618017	APH1B	-0.238248	1.00182	-0.237814	0.81206	-0.52081	0.456918	-1.13983	0.25459	-0.472154	0.415721	0.256062
chr15.64131307.G.A_G	rs3848143	SNX1	0.623852	0.922253	0.676444	0.498871	0.480744	0.411673	1.16778	0.243134	0.504521	0.375921	0.179566
chr15.78936857.A.G_A	rs12592898	CTSH	-0.322403	1.18155	-0.272865	0.784997	0.244635	0.512371	0.477456	0.633127	0.154882	0.470076	0.74179
chr16.30010081.C.T_C	rs1140239	DOC2A	0.455939	0.806305	0.565467	0.571847	-0.345863	0.364308	-0.94937	0.34263	-0.209929	0.331993	0.527171
chr16.31111250.C.T_C	rs889555	BCKDK	-0.496392	0.861389	-0.576269	0.564526	0.0477137	0.373623	0.127706	0.898404	-0.0384423	0.342768	0.910702
chr16.70660097.C.A_C	rs4985556	IL34	-0.470255	1.24346	-0.378183	0.705352	-0.194314	0.52416	-0.370715	0.710917	-0.235948	0.483001	0.625193
chr16.79574511.T.C_T	rs450674	MAF	-0.699629	0.836481	-0.836395	0.403075	-0.739415	0.363635	-2.0334	0.0422389	-0.733091	0.333486	0.0279302
chr16.81739398.G.A_G	rs12446759	PLCG2	0.0134963	0.787194	0.0171448	0.986324	0.0915813	0.342713	0.267225	0.789344	0.0791394	0.314225	0.801153
chr16.81908423.C.G_C	rs72824905	PLCG2	-0.0872965	6.67957	-0.0130692	0.989574	3.70676	2.74689	1.34944	0.177458	3.15794	2.54046	0.213846
chr16.86420604.T.A_T	rs16941239	FOXF1	2.37369	1.99139	1.19198	0.233473	-0.718843	0.899895	-0.798808	0.424565	-0.194418	0.820052	0.812595
chr16.90103687.G.A_G	rs56407236	PRDM7	-1.28109	1.39607	-0.917642	0.358965	-0.628145	0.666937	-0.941835	0.346473	-0.749472	0.601793	0.212985
chr17.1728046.TGAG.T_	rs35048651	WDR81	-0.18374	0.969953	-0.189431	0.849782	-0.538969	0.417673	-1.29041	0.197165	-0.483403	0.383618	0.207627
chr17.5233752.G.A_G	rs7225151	SCIMP	0.204175	1.17426	0.173875	0.861989	0.601019	0.508615	1.18168	0.237575	0.538329	0.466716	0.248729
chr17.18156140.G.A_G	rs2242595	MYO15A	0.0806396	1.34025	0.0601676	0.952031	1.35838	0.594259	2.28584	0.0224429	1.14845	0.543253	0.0345129
chr17.44352876.C.T_C	rs5848	GRN	-0.720882	0.85421	-0.843917	0.39886	0.188471	0.382399	0.492865	0.622201	0.0366581	0.349022	0.916351
chr17.46779275.G.C_G	rs199515	WNT3	-0.176826	0.845468	-0.209146	0.834365	0.0111776	0.386267	0.0289375	0.976919	-0.0212876	0.351336	0.951685
chr17.49219935.T.C_T	rs616338	ABI3	9.27812	5.58588	1.661	0.0969383	-1.69235	2.31468	-0.731137	0.464843	-0.0846506	2.13836	0.968423
chr17.58332680.A.G_A	rs2526377	TSPOAP1	-0.0111306	0.79429	-0.0140133	0.988821	0.588974	0.348928	1.68795	0.0916882	0.491899	0.319462	0.123615
chr17.63471557.C.T_C	rs4277405	ACE	0.550935	0.780996	0.705427	0.480662	0.0356455	0.34794	0.102447	0.918419	0.120982	0.317826	0.70346
chr19.1050875.A.G_A	rs12151021	ABCA7	-1.11105	0.822643	-1.35059	0.177045	-0.513332	0.363162	-1.41351	0.157774	-0.61082	0.332229	0.0659811
chr19.1854254.G.GC_G	rs149080927	KLF16	-0.543943	0.788732	-0.689642	0.490534	0.467673	0.345755	1.35261	0.176442	0.30461	0.316665	0.336084
chr19.49950060.C.T_C	rs9304690	SIGLEC11	0.471312	0.906147	0.520128	0.603057	-0.466729	0.394395	-1.1834	0.236891	-0.31733	0.361627	0.380211
chr19.54267597.C.T_C	rs587709	LILRB2	0.672389	0.805865	0.834369	0.404215	0.680728	0.351452	1.9369	0.0529993	0.679395	0.322149	0.0349489
chr20.413334.A.G_A	rs1358782	RBCK1	0.57	0.873915	0.652237	0.514356	-0.120137	0.388007	-0.309625	0.756902	-0.00649517	0.354626	0.985387
chr20.56423488.A.G_A	rs6014724	CASS4	1.85434	1.2664	1.46426	0.143348	-0.251022	0.545162	-0.460454	0.645276	0.0781337	0.500736	0.876003
chr20.63743088.T.C_T	rs6742	SLC2A4RG	-0.256324	0.9312	-0.275263	0.783155	-0.417868	0.420688	-0.993297	0.320772	-0.390486	0.38338	0.308424
chr21.26101558.C.T_C	rs2154481	APP	0.0887022	0.777576	0.114075	0.909194	0.460122	0.350269	1.31363	0.189231	0.397468	0.319362	0.21329
chr21.26775872.C.T_C	rs2830489	ADAMTS1	1.44306	0.851135	1.69545	0.0902128	0.402254	0.37837	1.06313	0.287946	0.573999	0.345745	0.0968784

## Sheet: S5. lmADPRS SNPvsRNFL Right eye
SNP	rs	Reported nearest gene	Maestro				Triton				Meta-analysis
			estimate	std.error	statistic	p.value	estimate	std.error	statistic	p.value	estimate	std.error	p.value
chr1.109345810.T.C_T	rs141749679	SORT1	1.46541	7.12281	0.205735	0.837028	0.512537	2.506	0.204524	0.83798	0.617495	2.36396	0.793929
chr1.207577223.T.C_T	rs679515	CR1	-1.16949	1.06533	-1.09778	0.272491	-0.486308	0.405971	-1.19789	0.231204	-0.572939	0.379359	0.130972
chr2.9558882.A.G_A	rs72777026	ADAM17	2.55157	1.07797	2.36702	0.0180678	-0.754829	0.458341	-1.64687	0.0998546	-0.248598	0.421797	0.555608
chr2.37304796.T.C_T	rs17020490	PRKD3	0.533619	1.06911	0.499125	0.61777	0.136025	0.418035	0.325392	0.744943	0.188752	0.389331	0.62781
chr2.105749599.T.C_T	rs143080277	NCK2	2.60926	6.20603	0.42044	0.674229	-4.18306	2.36569	-1.76822	0.0772856	-3.32131	2.21053	0.132969
chr2.127135234.C.T_C	rs6733839	BIN1	0.733175	0.796137	0.920915	0.357254	-0.629984	0.318338	-1.97898	0.0480541	-0.442081	0.295585	0.134754
chr2.202878716.TC.T_T	rs139643391	WDR12	1.496	1.075	1.39163	0.164255	-0.498748	0.421759	-1.18254	0.237232	-0.232661	0.392622	0.55346
chr2.233117202.G.C_G	rs10933431	INPP5D	1.3823	0.890943	1.5515	0.121007	-1.08993	0.360002	-3.02757	0.00251953	-0.742942	0.333783	0.0260261
chr3.155069722.G.A_G	rs16824536	MME	-4.55921	2.12182	-2.14873	0.0318274	1.29204	0.863003	1.49714	0.134628	0.461478	0.799411	0.563755
chr3.155084189.A.G_A	rs61762319	MME	-0.00871651	2.61882	-0.00332841	0.997345	-0.339089	1.04624	-0.324103	0.745918	-0.293617	0.971575	0.762494
chr4.993555.G.T_G	rs3822030	IDUA	0.36706	0.796655	0.460752	0.645048	0.162103	0.308902	0.524769	0.599843	0.18889	0.288009	0.511922
chr4.11023507.C.T_C	rs6846529	CLNK	-0.265334	0.834298	-0.318033	0.750507	-0.651385	0.326503	-1.99503	0.0462722	-0.600112	0.304049	0.048412
chr4.40197226.G.C_G	rs2245466	RHOH	0.615584	0.834041	0.738074	0.460593	-0.335775	0.332826	-1.00886	0.313252	-0.205089	0.309122	0.507039
chr5.14724304.T.A_T	rs112403360	ANKH	-0.748142	1.6624	-0.450038	0.652753	0.882442	0.665018	1.32694	0.184787	0.6575	0.617446	0.286935
chr5.86927378.T.C_T	rs62374257	COX7C	0.326625	0.905516	0.360706	0.718374	0.336578	0.359141	0.937175	0.348863	0.335225	0.333842	0.31531
chr5.151052827.C.T_C	rs871269	TNIP1	-0.112741	0.84704	-0.133099	0.894134	-0.166092	0.315141	-0.527041	0.598266	-0.159605	0.295361	0.58894
chr5.180201150.G.A_G	rs113706587	RASGEF1C	1.53079	1.12255	1.36367	0.172891	-0.0620428	0.433377	-0.143161	0.886188	0.144568	0.404294	0.720657
chr6.32615322.A.G_A	rs6605556	HLA-DQA1	-0.227218	1.16502	-0.195033	0.845395	0.00375966	0.47454	0.00792273	0.99368	-0.029109	0.439481	0.947191
chr6.41036354.G.A_G	rs10947943	UNC5CL	-0.125066	1.26162	-0.0991308	0.921049	0.274848	0.47449	0.579249	0.562533	0.225291	0.444119	0.611961
chr6.41161469.C.T_C	rs143332484	TREM2	-0.604714	3.03278	-0.199392	0.841985	0.25892	1.33174	0.194422	0.84588	0.119311	1.21936	0.922054
chr6.41161514.C.T_C	rs75932628	TREM2	8.4465	7.77868	1.08585	0.277732	0.942358	2.74885	0.342819	0.731797	1.77544	2.59178	0.493328
chr6.41181270.A.G_A	rs60755019	TREML2	-0.594385	5.01349	-0.118557	0.905643	1.03596	1.65347	0.626536	0.531086	0.876022	1.57027	0.576928
chr6.47517390.C.T_C	rs7767350	CD2AP	0.781891	0.882346	0.88615	0.375689	0.408598	0.345181	1.18372	0.236766	0.458145	0.321458	0.154097
chr6.114291731.T.C_T	rs785129	HS3ST5	0.567551	0.856807	0.662402	0.507823	0.635557	0.327572	1.94021	0.0525962	0.626884	0.305973	0.0404794
chr7.7817263.T.C_T	rs6943429	UMAD1	1.6152	0.8104	1.99309	0.0464456	0.039378	0.317762	0.123923	0.901398	0.249369	0.295833	0.399262
chr7.8204382.T.C_T	rs10952097	ICA1	-2.56318	1.31209	-1.95351	0.050958	-0.0211717	0.495793	-0.0427028	0.965946	-0.338777	0.463787	0.46511
chr7.12229967.C.A_C	rs13237518	TMEM106B	-0.167101	0.812036	-0.205781	0.836992	-0.204015	0.314788	-0.648103	0.517046	-0.199193	0.293506	0.49735
chr7.28129126.GTCTT.G	rs1160871	JAZF1	0.118352	0.968441	0.122209	0.902751	0.179385	0.367568	0.488032	0.625619	0.1717	0.343648	0.617329
chr7.37844191.T.C_T	rs6966331	EPDR1	0.3685	0.802635	0.459114	0.646224	-0.193462	0.315574	-0.613046	0.539966	-0.118222	0.29369	0.687287
chr7.54873635.C.T_C	rs76928645	SEC61G	-0.565935	1.26607	-0.447001	0.654944	0.461644	0.495381	0.931897	0.351583	0.325213	0.461324	0.480838
chr7.100334426.C.T_C	rs7384878	SPDYE3	-1.24835	0.889173	-1.40394	0.160558	0.202808	0.335915	0.603748	0.546129	0.0215656	0.314238	0.945286
chr7.143413669.G.A_G	rs11771145	EPHA1	0.413055	0.830122	0.497583	0.618856	0.0448744	0.315368	0.142292	0.886874	0.0913111	0.29481	0.756767
chr8.11844613.G.C_G	rs1065712	CTSB	-0.918432	2.00627	-0.457782	0.64718	-0.543332	0.705832	-0.769775	0.44159	-0.584646	0.665828	0.379904
chr8.27362470.C.T_C	rs73223431	PTK2B	1.02033	0.809769	1.26002	0.207871	0.0896605	0.307758	0.291334	0.770848	0.207123	0.287682	0.471543
chr8.27607795.T.C_T	rs11787077	CLU	-0.105988	0.819378	-0.129352	0.897098	-0.0198397	0.319084	-0.062177	0.950433	-0.0311838	0.297334	0.916473
chr8.144103704.G.A_G	rs34173062	SHARPIN	0.371756	1.37653	0.270068	0.787148	0.0102999	0.516637	0.0199364	0.984098	0.0549296	0.483692	0.909584
chr9.104903697.C.G_C	rs1800978	ABCA1	-0.00363174	1.15479	-0.00314493	0.997491	0.570429	0.429403	1.32842	0.184299	0.500696	0.402478	0.213488
chr10.11676714.A.G_A	rs7912495	USP6NL	-2.15217	0.797718	-2.69791	0.0070616	-0.104749	0.303045	-0.345654	0.729665	-0.362962	0.283292	0.200114
chr10.60025170.T.G_T	rs7068231	ANK3	0.291102	0.808249	0.360164	0.718779	-0.0649445	0.325301	-0.199644	0.841794	-0.0153098	0.301776	0.959539
chr10.80494228.C.T_C	rs6586028	TSPAN14	-0.903407	1.01466	-0.890351	0.37343	0.13572	0.397117	0.341764	0.73259	-0.00230711	0.369803	0.995022
chr10.96266650.G.A_G	rs6584063	BLNK	1.21874	1.93415	0.63012	0.528719	-0.15175	0.795993	-0.190643	0.848839	0.0467516	0.736094	0.949358
chr10.122413396.A.G_A	rs7908662	PLEKHA1	-0.237312	0.793576	-0.299041	0.764953	0.536567	0.307665	1.744	0.0814239	0.435446	0.286861	0.129022
chr11.47370397.G.A_G	rs10437655	SPI1	-0.373935	0.787503	-0.474836	0.634978	-0.113059	0.305359	-0.37025	0.711263	-0.147157	0.284705	0.605244
chr11.60254475.G.A_G	rs1582763	MS4A4A	-0.314056	0.799376	-0.392876	0.694471	0.109468	0.311672	0.351227	0.725481	0.0535807	0.290381	0.853607
chr11.86157598.T.C_T	rs3851179	EED	-0.231337	0.813935	-0.284221	0.776283	-0.50489	0.329634	-1.53167	0.125876	-0.466345	0.305529	0.126922
chr11.121482368.T.G_T	rs74685827	SORL1	0.00650654	3.68757	0.00176445	0.998592	0.854951	1.28329	0.666217	0.505404	0.763298	1.212	0.528835
chr11.121564878.T.C_T	rs11218343	SORL1	3.83359	2.32084	1.65181	0.0987973	-0.698472	0.895176	-0.780262	0.435396	-0.111539	0.835202	0.89376
chr12.113281983.T.C_T	rs6489896	TPCN1	-0.382782	1.39594	-0.27421	0.783964	-0.0219847	0.534457	-0.0411346	0.967196	-0.0681107	0.499125	0.891457
chr14.52924962.A.G_A	rs17125924	FERMT2	-1.05507	1.54757	-0.681759	0.495504	0.43272	0.673664	0.642337	0.520781	0.195709	0.617679	0.751361
chr14.92464917.G.A_G	rs7401792	SLC24A4	1.84523	0.786152	2.34716	0.0190558	-0.0508682	0.308056	-0.165127	0.868873	0.20152	0.286821	0.482306
chr14.92472511.G.A_G	rs12590654	SLC24A4	-0.600026	0.880549	-0.681423	0.495717	0.147277	0.335777	0.438614	0.661023	0.0524062	0.31374	0.867341
chr14.105761758.A.G_A	rs7157106	IGH gene cluster	0.211476	0.922333	0.229284	0.818682	0.247294	0.36571	0.676204	0.499046	0.242428	0.339961	0.47578
chr14.106665591.G.A_G	rs10131280	IGH gene cluster	-0.540124	1.09881	-0.491552	0.623113	0.154921	0.399861	0.387437	0.698504	0.0736429	0.375755	0.844621
chr15.50701814.A.G_A	rs8025980	SPPL2A	1.11343	0.800513	1.3909	0.164477	0.320434	0.310348	1.0325	0.302054	0.424049	0.289363	0.142797
chr15.58764824.T.A_T	rs602602	MINDY2	-0.709185	0.929757	-0.762764	0.445733	-0.00456554	0.372582	-0.0122538	0.990225	-0.102061	0.345847	0.767914
chr15.63277703.C.T_C	rs117618017	APH1B	-0.468528	1.01598	-0.461161	0.644755	0.0424157	0.412303	0.102875	0.91808	-0.0298329	0.382042	0.937758
chr15.64131307.G.A_G	rs3848143	SNX1	0.497301	0.936144	0.531223	0.595348	0.328652	0.37092	0.886046	0.375776	0.351536	0.344838	0.308002
chr15.78936857.A.G_A	rs12592898	CTSH	-1.19581	1.201	-0.995686	0.319575	0.386547	0.461845	0.836963	0.402785	0.182693	0.43107	0.671702
chr16.30010081.C.T_C	rs1140239	DOC2A	-0.209612	0.818521	-0.256086	0.797922	-0.51592	0.328178	-1.57207	0.116205	-0.473499	0.304607	0.120074
chr16.31111250.C.T_C	rs889555	BCKDK	-0.551312	0.874191	-0.630654	0.52837	-0.426492	0.336496	-1.26745	0.205248	-0.442599	0.314035	0.158718
chr16.70660097.C.A_C	rs4985556	IL34	-0.728475	1.26173	-0.577363	0.563787	-0.139259	0.472255	-0.294881	0.768137	-0.211662	0.442289	0.632251
chr16.79574511.T.C_T	rs450674	MAF	-0.330951	0.849161	-0.389738	0.696789	-0.241764	0.328271	-0.736475	0.46159	-0.253359	0.306188	0.407975
chr16.81739398.G.A_G	rs12446759	PLCG2	-0.0912033	0.799325	-0.114101	0.909174	0.350418	0.308712	1.1351	0.256569	0.293095	0.28798	0.308793
chr16.81908423.C.G_C	rs72824905	PLCG2	0.0744229	6.78603	0.0109671	0.991251	0.364633	2.479	0.147089	0.883087	0.330464	2.32849	0.887142
chr16.86420604.T.A_T	rs16941239	FOXF1	2.66183	2.02061	1.31734	0.187941	-0.293523	0.811184	-0.361845	0.717533	0.116669	0.752787	0.876835
chr16.90103687.G.A_G	rs56407236	PRDM7	-0.471075	1.41775	-0.332271	0.739735	0.0673807	0.601566	0.112009	0.910836	-0.0147723	0.553777	0.978719
chr17.1728046.TGAG.T_	rs35048651	WDR81	-0.21227	0.984609	-0.215588	0.82934	0.598681	0.376014	1.59218	0.111617	0.495464	0.351271	0.158395
chr17.5233752.G.A_G	rs7225151	SCIMP	0.185331	1.19176	0.15551	0.876441	0.389876	0.458521	0.85029	0.395339	0.363502	0.42794	0.395647
chr17.18156140.G.A_G	rs2242595	MYO15A	0.0407315	1.36018	0.0299456	0.976115	0.382192	0.537552	0.710985	0.477236	0.336064	0.499927	0.501439
chr17.44352876.C.T_C	rs5848	GRN	-1.02313	0.8664	-1.1809	0.237845	-0.117507	0.344479	-0.341114	0.73308	-0.241129	0.320106	0.451282
chr17.46779275.G.C_G	rs199515	WNT3	-0.433137	0.857948	-0.504852	0.613742	0.141014	0.348517	0.404611	0.685838	0.0596896	0.322893	0.85334
chr17.49219935.T.C_T	rs616338	ABI3	4.97216	5.67252	0.876535	0.38089	-2.28291	2.08732	-1.09371	0.274311	-1.41771	1.95891	0.469235
chr17.58332680.A.G_A	rs2526377	TSPOAP1	-0.116055	0.806224	-0.143949	0.885562	-0.221378	0.314624	-0.703626	0.481807	-0.207458	0.293097	0.479061
chr17.63471557.C.T_C	rs4277405	ACE	0.51607	0.792227	0.651416	0.514885	0.0575634	0.313688	0.183505	0.854434	0.119706	0.291657	0.681487
chr19.1050875.A.G_A	rs12151021	ABCA7	-1.12881	0.834922	-1.35199	0.176596	-0.271181	0.327537	-0.827942	0.407873	-0.385564	0.304914	0.20605
chr19.1854254.G.GC_G	rs149080927	KLF16	-0.619744	0.800998	-0.773715	0.43923	-0.160498	0.311829	-0.514699	0.606861	-0.220939	0.290586	0.447061
chr19.49950060.C.T_C	rs9304690	SIGLEC11	0.271008	0.91971	0.294667	0.768292	-0.301639	0.356246	-0.846714	0.397329	-0.22693	0.332196	0.494532
chr19.54267597.C.T_C	rs587709	LILRB2	1.18353	0.81765	1.44748	0.147986	0.641087	0.316743	2.02399	0.0431989	0.711867	0.295356	0.0159438
chr20.413334.A.G_A	rs1358782	RBCK1	0.741919	0.886601	0.836813	0.402841	0.0883475	0.349949	0.252458	0.800731	0.176445	0.32551	0.587778
chr20.56423488.A.G_A	rs6014724	CASS4	1.49839	1.28593	1.16522	0.24413	-0.638858	0.49104	-1.30103	0.193506	-0.366877	0.458733	0.42385
chr20.63743088.T.C_T	rs6742	SLC2A4RG	0.38268	0.945469	0.404751	0.685722	0.0531192	0.378999	0.140157	0.888561	0.098744	0.351787	0.778947
chr21.26101558.C.T_C	rs2154481	APP	0.29798	0.787906	0.378192	0.705345	0.1376	0.315289	0.436425	0.662609	0.159737	0.292723	0.585276
chr21.26775872.C.T_C	rs2830489	ADAMTS1	0.768166	0.8646	0.888463	0.374445	-0.0643659	0.340976	-0.18877	0.850306	0.0476903	0.3172	0.88049

## Sheet: S6. lm ADPRS SNPvsGCIPL Left ey
SNP	rs	Reported nearest gene	Maestro				Triton				Meta-analysis
			estimate	std.error	statistic	p.value	estimate	std.error	statistic	p.value	estimate	std.error	p.value
chr1.109345810.T.C_T	rs141749679	SORT1	-4.62806	3.61184	-1.28136	0.20028	-1.89822	2.64548	-0.717533	0.473189	-2.85138	2.13423	0.181543
chr1.207577223.T.C_T	rs679515	CR1	0.229041	0.540086	0.424083	0.671571	0.476968	0.428564	1.11294	0.265962	0.381175	0.335712	0.256198
chr2.9558882.A.G_A	rs72777026	ADAM17	-0.207175	0.547721	-0.378249	0.705303	0.313604	0.48354	0.648559	0.516752	0.0855004	0.362492	0.813535
chr2.37304796.T.C_T	rs17020490	PRKD3	-0.913376	0.541917	-1.68545	0.0921244	-0.248536	0.441117	-0.563423	0.573255	-0.513492	0.342107	0.133363
chr2.105749599.T.C_T	rs143080277	NCK2	-7.41622	3.14223	-2.36018	0.0184028	-0.589914	2.5052	-0.235476	0.813881	-3.24274	1.95884	0.0978356
chr2.127135234.C.T_C	rs6733839	BIN1	-0.39646	0.404027	-0.981273	0.326628	-0.352468	0.336416	-1.04771	0.294988	-0.37048	0.258528	0.151847
chr2.202878716.TC.T_T	rs139643391	WDR12	-0.852389	0.545203	-1.56344	0.118176	0.3571	0.445445	0.801669	0.422908	-0.127073	0.344951	0.71259
chr2.233117202.G.C_G	rs10933431	INPP5D	0.116169	0.452604	0.256668	0.797473	0.0317128	0.381383	0.0831521	0.933745	0.0667806	0.291647	0.818886
chr3.155069722.G.A_G	rs16824536	MME	2.32129	1.07629	2.15675	0.031195	-0.379709	0.91102	-0.416795	0.676905	0.747712	0.695361	0.282247
chr3.155084189.A.G_A	rs61762319	MME	-0.18919	1.32804	-0.142458	0.886739	0.151235	1.10655	0.136672	0.891314	0.0117386	0.850125	0.988983
chr4.993555.G.T_G	rs3822030	IDUA	-0.0977873	0.403521	-0.242335	0.808556	-0.443195	0.325829	-1.36021	0.174028	-0.306872	0.253504	0.226078
chr4.11023507.C.T_C	rs6846529	CLNK	0.369493	0.422989	0.87353	0.382524	-0.482089	0.344712	-1.39853	0.162221	-0.142235	0.267216	0.59453
chr4.40197226.G.C_G	rs2245466	RHOH	-0.301727	0.422839	-0.713574	0.47561	-0.289194	0.351271	-0.823278	0.410519	-0.294311	0.270198	0.276046
chr5.14724304.T.A_T	rs112403360	ANKH	-0.643114	0.842866	-0.763009	0.445587	1.08298	0.702089	1.54251	0.123222	0.375919	0.539454	0.485896
chr5.86927378.T.C_T	rs62374257	COX7C	-0.106556	0.459353	-0.231969	0.816596	0.00126102	0.379189	0.00332556	0.997347	-0.0424335	0.292427	0.884625
chr5.151052827.C.T_C	rs871269	TNIP1	-0.355169	0.429551	-0.826839	0.40847	0.0761029	0.332491	0.228887	0.818997	-0.0854796	0.262928	0.7451
chr5.180201150.G.A_G	rs113706587	RASGEF1C	-0.505687	0.569814	-0.887459	0.374985	-0.111075	0.457095	-0.243002	0.808047	-0.265582	0.356551	0.456355
chr6.32615322.A.G_A	rs6605556	HLA-DQA1	-0.541695	0.590699	-0.917041	0.359279	0.425015	0.500702	0.848837	0.396147	0.0208359	0.381948	0.956496
chr6.41036354.G.A_G	rs10947943	UNC5CL	0.376769	0.639817	0.58887	0.556044	0.72869	0.50038	1.45627	0.145587	0.595132	0.394155	0.131071
chr6.41161469.C.T_C	rs143332484	TREM2	-1.53726	1.53776	-0.999678	0.317639	-2.96366	1.40217	-2.11363	0.0347595	-2.31611	1.03611	0.0253916
chr6.41161514.C.T_C	rs75932628	TREM2	-1.96142	3.9451	-0.49718	0.619141	1.41519	2.9006	0.487894	0.625717	0.230355	2.33693	0.921478
chr6.41181270.A.G_A	rs60755019	TREML2	1.91618	2.54363	0.753323	0.451382	-0.2792	1.74599	-0.159909	0.87298	0.423908	1.4395	0.768389
chr6.47517390.C.T_C	rs7767350	CD2AP	0.0273285	0.447958	0.0610069	0.951362	-0.18999	0.364181	-0.521691	0.601985	-0.103512	0.282579	0.714132
chr6.114291731.T.C_T	rs785129	HS3ST5	-0.128883	0.434926	-0.296332	0.767021	-0.0402591	0.346443	-0.116207	0.907508	-0.074662	0.270981	0.782913
chr7.7817263.T.C_T	rs6943429	UMAD1	-0.590384	0.411303	-1.4354	0.151396	0.172453	0.33526	0.514388	0.607079	-0.132062	0.259867	0.611318
chr7.8204382.T.C_T	rs10952097	ICA1	1.04199	0.665522	1.56568	0.117651	-0.678899	0.523552	-1.29672	0.194985	-0.0210325	0.411486	0.959235
chr7.12229967.C.A_C	rs13237518	TMEM106B	-0.264073	0.411643	-0.641511	0.521296	-0.529577	0.332195	-1.59418	0.111168	-0.424863	0.258516	0.100285
chr7.28129126.GTCTT.G	rs1160871	JAZF1	-0.296411	0.491261	-0.603367	0.546362	0.172097	0.387936	0.443622	0.657399	-0.00784698	0.304454	0.979438
chr7.37844191.T.C_T	rs6966331	EPDR1	0.0448666	0.407235	0.110174	0.912288	0.141909	0.334096	0.424754	0.671095	0.102869	0.258295	0.690436
chr7.54873635.C.T_C	rs76928645	SEC61G	-0.15137	0.642214	-0.2357	0.8137	0.748151	0.5227	1.43132	0.152607	0.389715	0.405396	0.336392
chr7.100334426.C.T_C	rs7384878	SPDYE3	1.28608	0.450128	2.85714	0.00433801	0.4782	0.354144	1.3503	0.177183	0.787079	0.278328	0.00468569
chr7.143413669.G.A_G	rs11771145	EPHA1	-0.242044	0.421014	-0.574906	0.565447	0.148174	0.332749	0.445304	0.656183	-0.00185844	0.261057	0.99432
chr8.11844613.G.C_G	rs1065712	CTSB	-0.764074	1.01726	-0.751114	0.452711	1.29324	0.744135	1.73791	0.0824914	0.576099	0.600595	0.337451
chr8.27362470.C.T_C	rs73223431	PTK2B	-0.350941	0.41092	-0.854038	0.39323	-0.34498	0.324956	-1.06162	0.288628	-0.347274	0.254888	0.173053
chr8.27607795.T.C_T	rs11787077	CLU	0.497842	0.415402	1.19846	0.230942	0.062502	0.336652	0.185658	0.852746	0.23508	0.261546	0.368753
chr8.144103704.G.A_G	rs34173062	SHARPIN	0.00362271	0.69895	0.00518307	0.995865	0.142147	0.545296	0.260678	0.794387	0.0897341	0.429933	0.83467
chr9.104903697.C.G_C	rs1800978	ABCA1	0.0150095	0.585824	0.0256212	0.979563	0.366247	0.453191	0.808152	0.419169	0.234746	0.358453	0.512541
chr10.11676714.A.G_A	rs7912495	USP6NL	0.269346	0.406085	0.663275	0.507264	0.0447919	0.319805	0.14006	0.888637	0.13075	0.251246	0.602781
chr10.60025170.T.G_T	rs7068231	ANK3	0.318021	0.41022	0.775247	0.438325	-0.0654881	0.343341	-0.190738	0.848764	0.0924959	0.26329	0.725358
chr10.80494228.C.T_C	rs6586028	TSPAN14	1.28131	0.513214	2.49663	0.0126522	0.442519	0.418487	1.05743	0.290537	0.777505	0.324329	0.0165176
chr10.96266650.G.A_G	rs6584063	BLNK	1.43045	0.980271	1.45924	0.144723	0.776811	0.840315	0.924428	0.355455	1.05368	0.637988	0.098623
chr10.122413396.A.G_A	rs7908662	PLEKHA1	0.139713	0.402087	0.347468	0.728292	0.35719	0.324282	1.10148	0.270916	0.271482	0.25242	0.282143
chr11.47370397.G.A_G	rs10437655	SPI1	0.465452	0.399305	1.16565	0.243954	-0.0390186	0.322264	-0.121076	0.903651	0.159962	0.25078	0.523566
chr11.60254475.G.A_G	rs1582763	MS4A4A	0.166726	0.405522	0.411139	0.681034	-0.410191	0.328516	-1.24862	0.212056	-0.181597	0.255264	0.476833
chr11.86157598.T.C_T	rs3851179	EED	0.32673	0.412603	0.791874	0.428568	0.135091	0.348006	0.388185	0.69795	0.214751	0.266019	0.419506
chr11.121482368.T.G_T	rs74685827	SORL1	0.310449	1.87086	0.165939	0.868229	-0.716418	1.35438	-0.528966	0.59693	-0.363316	1.09707	0.740518
chr11.121564878.T.C_T	rs11218343	SORL1	-1.26966	1.17665	-1.07905	0.280751	-0.0838687	0.945075	-0.0887429	0.929302	-0.548867	0.736831	0.456331
chr12.113281983.T.C_T	rs6489896	TPCN1	-1.09978	0.707428	-1.55461	0.120265	-0.0633166	0.564069	-0.11225	0.910645	-0.466155	0.441033	0.29053
chr14.52924962.A.G_A	rs17125924	FERMT2	0.639124	0.784884	0.814291	0.415617	0.144084	0.711153	0.202606	0.839478	0.367265	0.527005	0.48587
chr14.92464917.G.A_G	rs7401792	SLC24A4	-0.0406313	0.399492	-0.101707	0.919003	0.457111	0.324539	1.40849	0.159252	0.259221	0.251894	0.303439
chr14.92472511.G.A_G	rs12590654	SLC24A4	0.0328513	0.446642	0.0735517	0.941378	0.470742	0.353752	1.33071	0.183545	0.301941	0.277309	0.276232
chr14.105761758.A.G_A	rs7157106	IGH gene cluster	0.457368	0.467708	0.977891	0.328297	0.354867	0.385945	0.919474	0.358039	0.396389	0.297681	0.182995
chr14.106665591.G.A_G	rs10131280	IGH gene cluster	0.192547	0.557423	0.345422	0.729829	0.294784	0.421896	0.698713	0.484871	0.257548	0.336404	0.44392
chr15.50701814.A.G_A	rs8025980	SPPL2A	0.330863	0.406368	0.814194	0.415672	0.462842	0.327453	1.41346	0.157787	0.410883	0.254974	0.107077
chr15.58764824.T.A_T	rs602602	MINDY2	0.747084	0.471319	1.58509	0.113171	-0.0235555	0.392362	-0.0600351	0.952138	0.291897	0.301548	0.333046
chr15.63277703.C.T_C	rs117618017	APH1B	0.538365	0.515559	1.04424	0.296557	-0.0856731	0.434924	-0.196984	0.843874	0.173784	0.332434	0.601141
chr15.64131307.G.A_G	rs3848143	SNX1	0.166422	0.474842	0.350477	0.726033	-0.0707519	0.391869	-0.18055	0.856752	0.0253356	0.302239	0.933194
chr15.78936857.A.G_A	rs12592898	CTSH	0.351204	0.608216	0.577433	0.56374	0.345312	0.487387	0.708497	0.478779	0.347616	0.380337	0.360733
chr16.30010081.C.T_C	rs1140239	DOC2A	0.40453	0.415001	0.97477	0.329843	-0.274306	0.346625	-0.791361	0.428895	0.00465641	0.266035	0.986035
chr16.31111250.C.T_C	rs889555	BCKDK	0.529183	0.443279	1.19379	0.232762	-0.0907834	0.355439	-0.255412	0.79845	0.151833	0.277302	0.584011
chr16.70660097.C.A_C	rs4985556	IL34	0.511531	0.640032	0.799227	0.424295	0.0489227	0.498687	0.0981032	0.921867	0.223676	0.393376	0.569623
chr16.79574511.T.C_T	rs450674	MAF	-0.257675	0.430682	-0.598296	0.549739	0.317328	0.346433	0.915986	0.359864	0.0914396	0.269941	0.734806
chr16.81739398.G.A_G	rs12446759	PLCG2	-0.0670082	0.405252	-0.16535	0.868693	0.931959	0.324902	2.86843	0.00419971	0.541091	0.253492	0.032798
chr16.81908423.C.G_C	rs72824905	PLCG2	6.41537	3.43443	1.86796	0.0619772	6.86055	2.60755	2.63103	0.00862508	6.69776	2.07679	0.00125951
chr16.86420604.T.A_T	rs16941239	FOXF1	-0.507772	1.02562	-0.495087	0.620616	0.484371	0.856232	0.565701	0.571706	0.0768865	0.657288	0.90688
chr16.90103687.G.A_G	rs56407236	PRDM7	0.0254745	0.718929	0.035434	0.971739	0.120086	0.634723	0.189194	0.849974	0.0786429	0.475817	0.868724
chr17.1728046.TGAG.T_	rs35048651	WDR81	-0.275126	0.499295	-0.551029	0.581702	0.128838	0.39762	0.324023	0.745979	-0.0279311	0.31104	0.928447
chr17.5233752.G.A_G	rs7225151	SCIMP	-0.343407	0.604458	-0.568123	0.570042	-0.510016	0.48393	-1.05391	0.292145	-0.444938	0.377775	0.238882
chr17.18156140.G.A_G	rs2242595	MYO15A	1.05181	0.689402	1.52568	0.127315	0.48044	0.566442	0.848171	0.396517	0.710713	0.437659	0.104398
chr17.44352876.C.T_C	rs5848	GRN	0.767236	0.43939	1.74614	0.0810062	0.055769	0.36383	0.153283	0.878201	0.345161	0.280231	0.21806
chr17.46779275.G.C_G	rs199515	WNT3	0.738488	0.434814	1.6984	0.0896553	0.28399	0.367381	0.773012	0.439672	0.473301	0.280625	0.091681
chr17.49219935.T.C_T	rs616338	ABI3	0.0358971	2.87851	0.0124707	0.990052	0.495222	2.20253	0.224842	0.822142	0.325605	1.74921	0.852332
chr17.58332680.A.G_A	rs2526377	TSPOAP1	-0.240826	0.408858	-0.589022	0.555942	0.238318	0.332285	0.71721	0.473389	0.047727	0.257864	0.853162
chr17.63471557.C.T_C	rs4277405	ACE	-0.379786	0.402008	-0.944722	0.344964	0.139776	0.330989	0.422298	0.672886	-0.0701334	0.255524	0.783724
chr19.1050875.A.G_A	rs12151021	ABCA7	0.0980514	0.423773	0.231377	0.817056	-0.389124	0.345603	-1.12593	0.260428	-0.194529	0.267829	0.467644
chr19.1854254.G.GC_G	rs149080927	KLF16	-0.522176	0.405876	-1.28654	0.198468	-0.247354	0.329113	-0.751577	0.452457	-0.356372	0.255633	0.163295
chr19.49950060.C.T_C	rs9304690	SIGLEC11	0.504547	0.466344	1.08192	0.279475	0.0593059	0.375429	0.157968	0.874509	0.234393	0.29244	0.422837
chr19.54267597.C.T_C	rs587709	LILRB2	-0.985003	0.414134	-2.37847	0.0175186	0.578302	0.334463	1.72904	0.0840665	-0.0388366	0.260202	0.881352
chr20.413334.A.G_A	rs1358782	RBCK1	-0.474741	0.44979	-1.05547	0.291392	0.0520193	0.369143	0.140919	0.887958	-0.159985	0.285348	0.575027
chr20.56423488.A.G_A	rs6014724	CASS4	-1.42487	0.651342	-2.1876	0.0288641	0.090399	0.51868	0.174287	0.86167	-0.49761	0.405747	0.220047
chr20.63743088.T.C_T	rs6742	SLC2A4RG	-0.982912	0.478683	-2.05337	0.0402229	-0.0254315	0.400391	-0.0635167	0.949366	-0.419567	0.307119	0.171895
chr21.26101558.C.T_C	rs2154481	APP	0.110358	0.400295	0.275691	0.782826	-0.0879947	0.333465	-0.26388	0.791919	-0.00673556	0.256211	0.979027
chr21.26775872.C.T_C	rs2830489	ADAMTS1	0.13469	0.438609	0.307084	0.758825	-0.341345	0.359998	-0.948187	0.343231	-0.149737	0.278269	0.590508

## Sheet: S7. lm ADPRS SNPvsGCIPL Right e
SNP	rs	Reported nearest gene	Maestro				Triton				Meta-analysis
			estimate	std.error	statistic	p.value	estimate	std.error	statistic	p.value	estimate	std.error	p.value
chr1.109345810.T.C_T	rs141749679	SORT1	-1.46032	3.6234	-0.403026	0.686991	3.68385	2.54665	1.44655	0.148293	1.98295	2.08352	0.341233
chr1.207577223.T.C_T	rs679515	CR1	0.695138	0.541874	1.28284	0.19976	0.197787	0.413135	0.478747	0.632208	0.380614	0.328539	0.246658
chr2.9558882.A.G_A	rs72777026	ADAM17	-0.119065	0.549479	-0.216688	0.828483	0.244757	0.466676	0.52447	0.600051	0.0922973	0.3557	0.795265
chr2.37304796.T.C_T	rs17020490	PRKD3	-0.625285	0.543675	-1.15011	0.250296	-0.155242	0.425186	-0.365115	0.715092	-0.333626	0.334926	0.319193
chr2.105749599.T.C_T	rs143080277	NCK2	-4.44549	3.15513	-1.40897	0.159066	-0.971113	2.40925	-0.403077	0.686965	-2.25079	1.91483	0.239813
chr2.127135234.C.T_C	rs6733839	BIN1	-0.254382	0.405081	-0.627977	0.530121	-0.416294	0.324103	-1.28445	0.199239	-0.3531	0.25307	0.162936
chr2.202878716.TC.T_T	rs139643391	WDR12	-1.17998	0.546347	-2.15975	0.0309613	-0.248569	0.429175	-0.57918	0.56258	-0.60399	0.337497	0.0735161
chr2.233117202.G.C_G	rs10933431	INPP5D	-0.0337072	0.453635	-0.0743047	0.940779	-0.303746	0.367497	-0.826526	0.408675	-0.196746	0.285552	0.490823
chr3.155069722.G.A_G	rs16824536	MME	2.57068	1.07902	2.38243	0.017332	1.0245	0.878109	1.16671	0.243568	1.64052	0.681077	0.0160089
chr3.155084189.A.G_A	rs61762319	MME	-0.192417	1.33225	-0.14443	0.885182	-0.809516	1.06393	-0.76087	0.446889	-0.569212	0.831361	0.493549
chr4.993555.G.T_G	rs3822030	IDUA	0.121521	0.405296	0.299832	0.76435	-0.239622	0.314149	-0.762767	0.445757	-0.104082	0.248295	0.675081
chr4.11023507.C.T_C	rs6846529	CLNK	0.474267	0.424255	1.11788	0.263809	-0.737713	0.331956	-2.22232	0.0264533	-0.277479	0.261438	0.288527
chr4.40197226.G.C_G	rs2245466	RHOH	-0.413034	0.424237	-0.973594	0.330427	-0.073946	0.338665	-0.218346	0.827198	-0.205928	0.264673	0.436541
chr5.14724304.T.A_T	rs112403360	ANKH	0.043724	0.845765	0.0516976	0.958777	1.1067	0.676136	1.6368	0.101943	0.692236	0.528118	0.189939
chr5.86927378.T.C_T	rs62374257	COX7C	-0.218065	0.460644	-0.473392	0.636007	-0.0783328	0.36542	-0.214364	0.830301	-0.132303	0.286281	0.643979
chr5.151052827.C.T_C	rs871269	TNIP1	-0.0231028	0.430913	-0.0536136	0.957251	-0.251622	0.320489	-0.785118	0.432544	-0.170235	0.257162	0.507986
chr5.180201150.G.A_G	rs113706587	RASGEF1C	-0.908117	0.570933	-1.59058	0.111929	-0.241896	0.440743	-0.548837	0.583223	-0.490669	0.348881	0.159603
chr6.32615322.A.G_A	rs6605556	HLA-DQA1	-0.316098	0.592625	-0.533387	0.593851	0.360295	0.482548	0.746652	0.455425	0.0906296	0.374191	0.808624
chr6.41036354.G.A_G	rs10947943	UNC5CL	0.139554	0.641811	0.217438	0.827899	0.527924	0.482434	1.09429	0.274053	0.387711	0.385637	0.314715
chr6.41161469.C.T_C	rs143332484	TREM2	-0.987815	1.54265	-0.640336	0.522059	-1.38034	1.35396	-1.01949	0.308184	-1.20954	1.0176	0.23459
chr6.41161514.C.T_C	rs75932628	TREM2	-1.22893	3.95875	-0.310435	0.756276	1.23109	2.79582	0.440334	0.659777	0.412428	2.28371	0.856685
chr6.41181270.A.G_A	rs60755019	TREML2	1.58931	2.55015	0.623224	0.533239	-0.685793	1.68194	-0.407739	0.68354	0.00387463	1.40406	0.997798
chr6.47517390.C.T_C	rs7767350	CD2AP	0.228604	0.448956	0.50919	0.610699	0.319227	0.351177	0.909021	0.363527	0.284827	0.276608	0.303143
chr6.114291731.T.C_T	rs785129	HS3ST5	-0.0802073	0.435943	-0.183986	0.854051	0.227927	0.333651	0.683129	0.494661	0.114105	0.264955	0.666718
chr7.7817263.T.C_T	rs6943429	UMAD1	-0.691032	0.412443	-1.67546	0.0940674	-0.112309	0.323187	-0.347504	0.728276	-0.332471	0.25439	0.191235
chr7.8204382.T.C_T	rs10952097	ICA1	0.872862	0.667996	1.30669	0.191534	-0.606091	0.503967	-1.20264	0.22936	-0.0696331	0.402313	0.862587
chr7.12229967.C.A_C	rs13237518	TMEM106B	-0.347577	0.413005	-0.841581	0.400166	-0.312216	0.320104	-0.97536	0.329585	-0.325487	0.253008	0.198279
chr7.28129126.GTCTT.G	rs1160871	JAZF1	-0.594039	0.492417	-1.20637	0.227878	0.218093	0.373844	0.58338	0.559751	-0.078853	0.297755	0.791144
chr7.37844191.T.C_T	rs6966331	EPDR1	0.188947	0.40832	0.462742	0.643621	0.0437131	0.321026	0.136167	0.891713	0.0991927	0.252368	0.694284
chr7.54873635.C.T_C	rs76928645	SEC61G	-0.31231	0.644075	-0.484898	0.627825	0.362536	0.503937	0.719408	0.472034	0.106282	0.396889	0.788863
chr7.100334426.C.T_C	rs7384878	SPDYE3	1.63721	0.450541	3.63388	0.000289308	0.229264	0.341652	0.671045	0.502325	0.743301	0.272231	0.00632574
chr7.143413669.G.A_G	rs11771145	EPHA1	-0.313398	0.422258	-0.742195	0.458094	0.145371	0.320741	0.453234	0.650465	-0.02248	0.255413	0.929865
chr8.11844613.G.C_G	rs1065712	CTSB	-1.40456	1.02002	-1.37699	0.168736	0.673424	0.717826	0.938143	0.348366	-0.0148312	0.587034	0.979844
chr8.27362470.C.T_C	rs73223431	PTK2B	-0.0207953	0.412184	-0.0504516	0.95977	-0.0707903	0.313031	-0.226144	0.821129	-0.0525028	0.24929	0.833192
chr8.27607795.T.C_T	rs11787077	CLU	0.221482	0.416799	0.531389	0.595234	-0.549728	0.324147	-1.69592	0.0901681	-0.259075	0.255875	0.311296
chr8.144103704.G.A_G	rs34173062	SHARPIN	-0.111046	0.700286	-0.158572	0.874029	-0.262775	0.525425	-0.500119	0.617086	-0.208124	0.420279	0.620455
chr9.104903697.C.G_C	rs1800978	ABCA1	-0.240672	0.587436	-0.409699	0.682089	0.49577	0.436843	1.13489	0.256654	0.233532	0.350541	0.50528
chr10.11676714.A.G_A	rs7912495	USP6NL	0.52675	0.406631	1.2954	0.195395	-0.258289	0.308156	-0.838177	0.402104	0.028092	0.245599	0.908935
chr10.60025170.T.G_T	rs7068231	ANK3	0.585535	0.410898	1.42501	0.154377	-0.0382232	0.330873	-0.115522	0.908051	0.207137	0.257708	0.421532
chr10.80494228.C.T_C	rs6586028	TSPAN14	1.13522	0.515438	2.20243	0.0277976	0.512835	0.403655	1.27048	0.204168	0.749434	0.3178	0.0183642
chr10.96266650.G.A_G	rs6584063	BLNK	1.41246	0.983364	1.43635	0.151126	0.102751	0.809627	0.126912	0.899032	0.631876	0.625038	0.312045
chr10.122413396.A.G_A	rs7908662	PLEKHA1	0.0586097	0.403722	0.145174	0.884595	0.570407	0.312894	1.823	0.0685597	0.378351	0.247313	0.126056
chr11.47370397.G.A_G	rs10437655	SPI1	0.505998	0.400426	1.26365	0.206568	-0.663569	0.309995	-2.14058	0.0325154	-0.225289	0.245124	0.358053
chr11.60254475.G.A_G	rs1582763	MS4A4A	0.172967	0.406659	0.425336	0.670657	-0.23916	0.316947	-0.754574	0.450658	-0.0834183	0.249987	0.738613
chr11.86157598.T.C_T	rs3851179	EED	-0.16889	0.414057	-0.407891	0.683416	-0.385893	0.335424	-1.15046	0.25019	-0.299911	0.260634	0.249857
chr11.121482368.T.G_T	rs74685827	SORL1	-1.19241	1.87569	-0.635718	0.525065	-0.534287	1.30541	-0.409286	0.682405	-0.749041	1.07146	0.484501
chr11.121564878.T.C_T	rs11218343	SORL1	-0.569993	1.18172	-0.48234	0.62964	-1.58036	0.909559	-1.7375	0.0825641	-1.20448	0.720779	0.0947067
chr12.113281983.T.C_T	rs6489896	TPCN1	-0.330948	0.710116	-0.466049	0.641253	0.0455059	0.543604	0.0837114	0.9333	-0.0935896	0.431648	0.828349
chr14.52924962.A.G_A	rs17125924	FERMT2	-0.123958	0.787411	-0.157425	0.874933	1.00441	0.684685	1.46696	0.142657	0.518581	0.516674	0.315527
chr14.92464917.G.A_G	rs7401792	SLC24A4	0.137265	0.400706	0.342557	0.731983	-0.0188759	0.313332	-0.0602425	0.951973	0.0403701	0.24683	0.870082
chr14.92472511.G.A_G	rs12590654	SLC24A4	0.151807	0.448014	0.338844	0.734778	0.329979	0.341416	0.9665	0.333995	0.264521	0.271552	0.330003
chr14.105761758.A.G_A	rs7157106	IGH gene cluster	0.564276	0.46898	1.2032	0.229103	0.405993	0.371853	1.09181	0.275142	0.467092	0.291375	0.108921
chr14.106665591.G.A_G	rs10131280	IGH gene cluster	0.111506	0.559035	0.199461	0.841931	-0.580457	0.406376	-1.42837	0.153453	-0.341225	0.328706	0.299229
chr15.50701814.A.G_A	rs8025980	SPPL2A	0.50734	0.407297	1.24563	0.21311	0.682798	0.31517	2.16644	0.03048	0.617085	0.249259	0.0132983
chr15.58764824.T.A_T	rs602602	MINDY2	0.737295	0.472678	1.55982	0.119028	-0.00677988	0.37896	-0.0178907	0.985729	0.284356	0.295669	0.336181
chr15.63277703.C.T_C	rs117618017	APH1B	0.372187	0.516796	0.720181	0.471534	-0.182111	0.419329	-0.434291	0.664158	0.0379448	0.325622	0.907232
chr15.64131307.G.A_G	rs3848143	SNX1	0.245352	0.476243	0.515182	0.606507	-0.3023	0.377293	-0.801235	0.423159	-0.0911215	0.295734	0.757991
chr15.78936857.A.G_A	rs12592898	CTSH	-0.465042	0.611067	-0.761033	0.446765	0.0984325	0.469884	0.209483	0.834108	-0.110944	0.37249	0.765823
chr16.30010081.C.T_C	rs1140239	DOC2A	0.0241774	0.416412	0.0580612	0.953708	-0.300903	0.334034	-0.900816	0.367872	-0.173623	0.26056	0.505191
chr16.31111250.C.T_C	rs889555	BCKDK	0.231287	0.444743	0.520045	0.603115	-0.00527263	0.342493	-0.0153949	0.98772	0.082791	0.271355	0.760288
chr16.70660097.C.A_C	rs4985556	IL34	0.575851	0.641764	0.897294	0.369717	0.0364829	0.480357	0.0759497	0.939472	0.230156	0.384563	0.549515
chr16.79574511.T.C_T	rs450674	MAF	-0.0549615	0.432011	-0.127222	0.898783	0.1613	0.333935	0.483028	0.629166	0.0804139	0.264206	0.760853
chr16.81739398.G.A_G	rs12446759	PLCG2	-0.168616	0.406614	-0.414684	0.678437	0.559122	0.313743	1.7821	0.074993	0.287542	0.248395	0.247029
chr16.81908423.C.G_C	rs72824905	PLCG2	4.36473	3.45025	1.26505	0.206065	2.41294	2.52047	0.957337	0.338596	3.09209	2.03525	0.128695
chr16.86420604.T.A_T	rs16941239	FOXF1	-0.586162	1.02846	-0.569943	0.568808	0.156005	0.825104	0.189074	0.850068	-0.134624	0.643583	0.834309
chr16.90103687.G.A_G	rs56407236	PRDM7	0.235604	0.721244	0.326663	0.743972	0.172115	0.611846	0.281304	0.778527	0.198684	0.466576	0.670229
chr17.1728046.TGAG.T_	rs35048651	WDR81	-0.179446	0.500881	-0.35826	0.720203	0.376102	0.382709	0.982736	0.325942	0.171322	0.304101	0.573181
chr17.5233752.G.A_G	rs7225151	SCIMP	-0.33378	0.606217	-0.550595	0.581999	-0.231456	0.466466	-0.49619	0.619854	-0.269509	0.369689	0.465992
chr17.18156140.G.A_G	rs2242595	MYO15A	0.682916	0.691719	0.987274	0.323679	0.280225	0.546812	0.512472	0.608418	0.435092	0.428967	0.310449
chr17.44352876.C.T_C	rs5848	GRN	0.615098	0.440672	1.39582	0.162992	0.0377222	0.350392	0.107657	0.914286	0.261364	0.274261	0.340601
chr17.46779275.G.C_G	rs199515	WNT3	0.472815	0.436317	1.08365	0.278706	0.530634	0.354167	1.49826	0.134337	0.507669	0.274979	0.0648615
chr17.49219935.T.C_T	rs616338	ABI3	-0.580142	2.88651	-0.200984	0.84074	-3.57859	2.12155	-1.68678	0.0919135	-2.52692	1.70948	0.139358
chr17.58332680.A.G_A	rs2526377	TSPOAP1	-0.117866	0.410137	-0.287381	0.773864	-0.122841	0.320058	-0.383808	0.701191	-0.120958	0.252321	0.631669
chr17.63471557.C.T_C	rs4277405	ACE	-0.365545	0.402969	-0.90713	0.364495	0.401227	0.318846	1.25837	0.20851	0.106006	0.250041	0.6716
chr19.1050875.A.G_A	rs12151021	ABCA7	-0.0381714	0.425023	-0.0898104	0.928451	-0.280731	0.33314	-0.842682	0.39958	-0.188422	0.262196	0.472368
chr19.1854254.G.GC_G	rs149080927	KLF16	-0.309416	0.407491	-0.759319	0.44779	-0.588628	0.316733	-1.85844	0.0633597	-0.483471	0.250075	0.0531985
chr19.49950060.C.T_C	rs9304690	SIGLEC11	0.547845	0.467665	1.17145	0.241618	-0.122694	0.362439	-0.338525	0.735029	0.12892	0.286478	0.652697
chr19.54267597.C.T_C	rs587709	LILRB2	-0.575789	0.415986	-1.38416	0.166532	0.339482	0.322579	1.0524	0.292834	-0.00422039	0.254915	0.986791
chr20.413334.A.G_A	rs1358782	RBCK1	-0.402916	0.451021	-0.893343	0.371827	-0.1673	0.355915	-0.470055	0.638404	-0.257719	0.279398	0.356317
chr20.56423488.A.G_A	rs6014724	CASS4	-1.34517	0.653513	-2.05836	0.0397406	0.164012	0.499787	0.328164	0.742847	-0.392926	0.396997	0.322299
chr20.63743088.T.C_T	rs6742	SLC2A4RG	-0.316797	0.480938	-0.658706	0.510193	0.310167	0.385383	0.804829	0.421083	0.065008	0.30074	0.828863
chr21.26101558.C.T_C	rs2154481	APP	0.0254929	0.400848	0.0635976	0.9493	-0.117844	0.320694	-0.367465	0.713339	-0.0619042	0.250415	0.804749
chr21.26775872.C.T_C	rs2830489	ADAMTS1	-0.337777	0.439876	-0.767892	0.442681	-0.54671	0.346448	-1.57805	0.114827	-0.466723	0.272168	0.086376

## Sheet: S8. lmPRSs vs dementia
	Dementia vs Rest				Dementia + MCI vs Rest				ADD vs Rest				ADD + MCI vs Rest				Non-ADD vs Rest				Non-ADD + MCI vs Rest
	Estimate	SE	T	p value	Estimate	SE	T	p value	Estimate	SE	T	p value	Estimate	SE	T	p value	Estimate	SE	T	p value	Estimate	SE	T	p value
AD PRS
(Intercept)	-0.63343	0.0125247	-50.5744	0	-0.68667	0.0123129	-55.7684	0	-0.352524	0.0129019	-27.3234	8.31568e-161	-0.405764	0.0135233	-30.0047	1.22786e-192	-0.280906	0.0109882	-25.5643	2.12971e-141	-0.334147	0.0121231	-27.5629	1.53813e-163
sADPRS	0.0442138	0.00297011	14.8863	8.52056e-50	0.0429283	0.00291987	14.7021	1.2687e-48	0.0323139	0.00305955	10.5617	5.43173e-26	0.0310284	0.00320692	9.67546	4.38844e-22	0.0118999	0.00260575	4.56679	4.98832e-06	0.0106144	0.00287486	3.69215	0.00022308
APOE4al	0.157515	0.00562203	28.0175	8.67757e-169	0.154242	0.00552694	27.9073	1.65183e-167	0.121336	0.00579133	20.9513	3.26141e-96	0.118062	0.00607028	19.4492	2.53194e-83	0.0361797	0.00493234	7.33519	2.31687e-13	0.0329063	0.00544173	6.04703	1.50723e-09
Stage2	-0.131658	0.00598052	-22.0144	6.97916e-106	-0.0707482	0.00587937	-12.0333	3.27104e-33	-0.230315	0.00616062	-37.385	1.06119e-293	-0.169405	0.00645736	-26.2345	1.18486e-148	0.0986571	0.00524686	18.8031	4.66137e-78	0.159566	0.00578873	27.565	1.45407e-163
Age	0.0157899	0.000171532	92.0521	0	0.016903	0.000168631	100.237	0	0.0104112	0.000176697	58.9209	0	0.0115243	0.000185208	62.2235	0	0.00537869	0.000150489	35.7414	1.53235e-269	0.00649183	0.000166031	39.1001	7.0E-320
Gender2	0.0575233	0.00614338	9.36347	8.68857e-21	0.0433223	0.00603947	7.1732	7.63753e-13	0.0746354	0.00632838	11.7938	5.64941e-32	0.0604344	0.0066332	9.1109	9.08896e-20	-0.0171121	0.00538973	-3.17494	0.00150145	-0.0313131	0.00594636	-5.26592	1.41241e-07
GCIPL PRS
(Intercept)	-0.648923	0.0125684	-51.6313	0	-0.701681	0.0123541	-56.7976	0	-0.363599	0.0129059	-28.173	1.33561e-170	-0.416357	0.0135203	-30.7949	1.58473e-202	-0.285324	0.0109606	-26.0318	1.92899e-146	-0.338083	0.0120904	-27.963	3.73414e-168
sGCIPLPRS	0.00645325	0.00298131	2.16457	0.0304352	0.00587933	0.00293047	2.00628	0.0448428	0.00165786	0.00306137	0.541541	0.588142	0.00108394	0.00320711	0.337981	0.735382	0.00479539	0.00259993	1.84443	0.0651382	0.00422148	0.00286792	1.47196	0.141049
APOE4al	0.158931	0.00565803	28.0894	1.26478e-169	0.155617	0.00556154	27.9809	2.31018e-168	0.122378	0.00580998	21.0635	3.26457e-97	0.119065	0.00608657	19.5619	2.93705e-84	0.036552	0.00493423	7.40785	1.34566e-13	0.0332386	0.00544283	6.10686	1.03887e-09
Stage2	-0.131549	0.00601993	-21.8522	2.22945e-104	-0.0706495	0.00591727	-11.9395	1.00433e-32	-0.23029	0.0061816	-37.2541	9.63016e-292	-0.16939	0.00647588	-26.1571	8.30984e-148	0.098741	0.00524984	18.8084	4.22552e-78	0.15964	0.00579097	27.5671	1.37548e-163
Age	0.0160087	0.000172096	93.0221	0	0.017115	0.000169161	101.176	0	0.0105676	0.000176717	59.7996	0	0.011674	0.00018513	63.0581	0	0.00544107	0.000150081	36.2544	5.55145e-277	0.0065474	0.00016555	39.5494	0
Gender2	0.0576858	0.00618367	9.32873	1.20439e-20	0.0434837	0.00607821	7.15403	8.78067e-13	0.0747828	0.00634972	11.7773	6.85458e-32	0.0605808	0.00665202	9.10713	9.40881e-20	-0.0170971	0.00539262	-3.17046	0.00152478	-0.0312992	0.00594847	-5.26171	1.44503e-07
RNFL PRS
(Intercept)	-0.648464	0.0125696	-51.5897	0	-0.701286	0.012355	-56.7613	0	-0.363426	0.0129055	-28.1605	1.86964e-170	-0.416247	0.0135198	-30.7879	1.94248e-202	-0.285039	0.0109612	-26.0044	3.83281e-146	-0.337861	0.0120906	-27.9442	6.17125e-168
sRNFLPRS	0.000911012	0.00298717	0.304976	0.760389	0.00114328	0.00293616	0.38938	0.697	-0.000536169	0.00306698	-0.17482	0.861223	-0.000303902	0.00321298	-0.0945857	0.924645	0.00144718	0.00260492	0.555558	0.578521	0.00167945	0.00287331	0.5845	0.558892
APOE4al	0.158958	0.00565891	28.0899	1.24527e-169	0.155646	0.00556228	27.9824	2.22204e-168	0.122377	0.00581011	21.0628	3.31116e-97	0.119065	0.00608668	19.5615	2.9598e-84	0.036581	0.00493477	7.41291	1.29538e-13	0.0332685	0.00544322	6.11192	1.00652e-09
Stage2	-0.131645	0.00602088	-21.8647	1.70875e-104	-0.0707301	0.00591807	-11.9515	8.7033e-33	-0.230331	0.00618175	-37.2598	7.91327e-292	-0.169416	0.00647602	-26.1606	7.61704e-148	0.0986863	0.00525042	18.7959	5.32288e-78	0.159601	0.00579139	27.5583	1.73573e-163
Age	0.0160019	0.000172096	92.9827	0	0.017109	0.000169157	101.143	0	0.0105654	0.000176694	59.7951	0	0.0116725	0.000185105	63.0591	0	0.00543648	0.000150074	36.2255	1.46554e-276	0.00654361	0.000165536	39.5298	0
Gender2	0.0577709	0.00618499	9.34051	1.0783e-20	0.0435697	0.00607937	7.16681	8.00138e-13	0.074784	0.00635025	11.7765	6.91873e-32	0.0605827	0.00665253	9.10672	9.44395e-20	-0.017013	0.00539353	-3.15434	0.00161149	-0.0312143	0.00594924	-5.24676	1.56711e-07

## Sheet: S9. lmRNFLPRS SNPs vs dementia
			Dementia				Dementia + MCI				ADD				ADD + MCI				non-ADD				non-ADD + MCI
SNP	rs	genes ±200kb	estimate	std.error	statistic	p.value	estimate	std.error	statistic	p.value	estimate	std.error	statistic	p.value	estimate	std.error	statistic	p.value	estimate	std.error	statistic	p.value	estimate	std.error	statistic	p.value
chr2:15526678:T:C	rs79833181	DDX1(-64.94kb)|LOC101926966(-164.1kb)|NBAS(0)	-0.00775794	0.013821	-0.561317	0.574589	-0.00322118	0.0135851	-0.237112	0.812573	0.00565104	0.0141903	0.398233	0.690464	0.0101878	0.0148656	0.685326	0.493148	-0.013409	0.0120521	-1.11258	0.265904	-0.00887222	0.0132942	-0.667374	0.504542
chr2:48573528:T:C	rs13010692	FOXN2(+194.2kb)|GTF2A1L(-44.25kb)|LHCGR(-113.2kb)|PPP1R21(+58.14kb)|STON1(0)|STON1-GTF2A1L(0)	-0.000506869	0.00480746	-0.105434	0.916033	-0.00246104	0.00472534	-0.520818	0.6025	-0.00329563	0.00493584	-0.667693	0.504339	-0.0052498	0.0051707	-1.0153	0.309979	0.00278876	0.00419225	0.665217	0.505921	0.000834581	0.00462426	0.180479	0.856779
chr2:144684623:G:T	rs980772	LOC101928455(+105.2kb)|TEX41(0)|ZEB2(+164.2kb)|ZEB2-AS1(+163.7kb)	0.00612441	0.00447324	1.36912	0.17098	0.00462286	0.00439697	1.05138	0.293102	0.00346839	0.00459294	0.755158	0.450165	0.00196685	0.00481163	0.408769	0.682714	0.00265602	0.00390102	0.680852	0.495975	0.00115447	0.00430301	0.268293	0.788477
chr2:171844647:T:G	rs2271758	DYNC1I2(+94.49kb)|HAT1(-77.78kb)|METAP1D(-155.2kb)|SLC25A12(0)	0.00334242	0.00427279	0.782256	0.434075	0.00567507	0.00419968	1.35131	0.176615	0.003816	0.00438693	0.869856	0.384392	0.00614865	0.00459561	1.33794	0.180935	-0.000473579	0.00372612	-0.127097	0.898865	0.00185907	0.00411002	0.452327	0.651039
chr3:69522855:T:C	rs62252355	FRMD4B(+136.6kb)	0.00298184	0.00528667	0.564029	0.572742	0.000684606	0.00519645	0.131745	0.895188	0.00886802	0.00542753	1.6339	0.1023	0.00657079	0.00568612	1.15559	0.247868	-0.00588619	0.00461001	-1.27683	0.201681	-0.00818342	0.00508486	-1.60937	0.107554
chr3:77143440:T:C	rs149831820	ROBO2(0)	-0.0109324	0.00928157	-1.17786	0.23887	-0.00687698	0.00912333	-0.753779	0.450992	-0.00625439	0.00952983	-0.656296	0.511643	-0.00219899	0.00998358	-0.220261	0.825671	-0.00467798	0.00809418	-0.577944	0.56331	-0.000622583	0.00892825	-0.0697318	0.944408
chr5:2612633:A:C	rs2004187	C5orf38(-139.5kb)|IRX2(-133.5kb)	0.00229712	0.00432336	0.531327	0.595199	0.00400415	0.00424946	0.942273	0.346067	0.00310304	0.00443884	0.699066	0.484521	0.00481008	0.00465005	1.03441	0.300958	-0.000805925	0.00377018	-0.213763	0.830734	0.000901112	0.00415863	0.216685	0.828457
chr6:39452216:G:A	rs527871768	KCNK16(+129.7kb)|KCNK17(+137.8kb)|KIF6(0)	0.0439701	0.0207552	2.11851	0.0341469	0.0382324	0.0204014	1.874	0.0609475	0.0290918	0.0213114	1.36508	0.172246	0.0233541	0.0223264	1.04603	0.295562	0.0148783	0.0181015	0.821936	0.411125	0.00914055	0.0199669	0.457786	0.647112
chr6:108662324:C:T	rs9398171	ARMC2(-186.1kb)|FOXO3(0)|LACE1(+139.3kb)|LINC00222(-89.33kb)	-0.0116558	0.00450468	-2.58748	0.00967664	-0.00731567	0.0044283	-1.65203	0.0985483	-0.00286406	0.00462592	-0.619134	0.535837	0.00147603	0.00484616	0.304576	0.760693	-0.00879169	0.00392847	-2.23794	0.025238	-0.0044516	0.00433376	-1.02719	0.304345
chr8:73317988:G:T	rs6989495	LOC100130301(+58.49kb)|RDH10(0)|RPL7(+24.35kb)|STAU2(-102.4kb)|STAU2-AS1(-102.1kb)	0.00172727	0.00448224	0.385358	0.699977	0.000794032	0.00440572	0.180227	0.856976	0.00302021	0.00460195	0.656289	0.511648	0.00208697	0.00482105	0.432888	0.665102	-0.00129294	0.0039087	-0.330786	0.740811	-0.00222618	0.00431141	-0.516345	0.60562
chr9:10521068:T:G	rs118031671	PTPRD(0)|PTPRD-AS2(-92.14kb)	-0.0080421	0.0195884	-0.410554	0.681405	0.0222958	0.0192533	1.15802	0.246871	-0.00352125	0.0201119	-0.175083	0.861016	0.0268166	0.0210682	1.27285	0.20309	-0.00452085	0.017082	-0.264656	0.791278	0.025817	0.018841	1.37026	0.170625
chr10:48533090:C:T	rs1947075	ARHGAP22(0)|MAPK8(+93.73kb)|WDFY4(-152.4kb)	-0.0021459	0.00447211	-0.479839	0.631348	-0.00287036	0.00439573	-0.652989	0.513773	-0.00254143	0.00459159	-0.553496	0.579931	-0.00326589	0.00481013	-0.678961	0.497172	0.000395531	0.00389989	0.101421	0.919218	-0.000328935	0.00430172	-0.076466	0.939049
chr10:68280354:A:G	rs10762201	ATOH7(+48.24kb)|DNA2(-133.7kb)|HNRNPH3(-51.66kb)|MYPN(+68.34kb)|PBLD(-2.305kb)|RUFY2(-60.75kb)	0.00425462	0.00504063	0.844064	0.398646	0.00283757	0.00495463	0.57271	0.566849	0.00481236	0.00517528	0.929873	0.35245	0.00339531	0.00542171	0.626243	0.531164	-0.000557742	0.00439573	-0.126882	0.899035	-0.00197479	0.00484863	-0.407289	0.683801
chr10:100987072:G:A	rs181211282	C10orf2(-0.463kb)|FAM178A(+21.94kb)|KAZALD1(-74.17kb)|LZTS2(-10.03kb)|MIR608(+11.99kb)|MRPL43(0)|PAX2(+157.1kb)|PDZD7(-20.61kb)|SEMA4G(+1.456kb)|SFXN3(-44.17kb)|TLX1(-144.2kb)|TLX1NB(-102.2kb)	0.0131539	0.0156169	0.842284	0.399641	0.0115845	0.0153504	0.754672	0.450457	0.0257822	0.0160333	1.60804	0.107845	0.0242128	0.0167967	1.44152	0.149458	-0.0126283	0.0136185	-0.927286	0.353792	-0.0141977	0.0150217	-0.945145	0.344599
chr11:69476517:C:T	rs12574166	CCND1(-164.6kb)|MYEOV(+179.2kb)|ORAOV1(-189kb)	0.000128447	0.00622979	0.0206182	0.98355	0.00106624	0.00612342	0.174125	0.861769	-0.00763332	0.00639596	-1.19346	0.232707	-0.00669553	0.0067005	-0.999257	0.317685	0.00776176	0.0054323	1.42882	0.153076	0.00869956	0.005992	1.45186	0.146559
chr11:89178528:C:A	rs1042602	GRM5(+114.8kb)|NOX4(-145.8kb)|TYR(0)	-0.00197842	0.00423059	-0.467646	0.640044	0.000166352	0.00415839	0.0400041	0.96809	-0.00309134	0.00434358	-0.711702	0.476659	-0.000946567	0.00455041	-0.208018	0.835218	0.00111292	0.00368926	0.301664	0.762912	0.00325769	0.00406932	0.800549	0.423404
chr14:29437897:A:G	rs146652416	PRKD1(-138.6kb)	-0.0111574	0.0135407	-0.82399	0.409957	-0.00508084	0.0133097	-0.381738	0.70266	-0.00729168	0.0139027	-0.524481	0.599951	-0.0012151	0.0145646	-0.0834283	0.933512	-0.00386574	0.0118083	-0.327376	0.743388	0.00221084	0.013025	0.169739	0.865218
chr14:60380283:C:T	rs1254276	C14orf39(-55.67kb)|PPM1A(+81.2kb)|SIX6(-128.9kb)	-0.000557138	0.00425835	-0.130834	0.895908	0.00184017	0.00418562	0.439641	0.660203	0.00248455	0.00437208	0.568276	0.569855	0.00488186	0.00458009	1.06589	0.28649	-0.00304169	0.00371339	-0.819115	0.412733	-0.00064438	0.00409607	-0.157316	0.874997
chr14:74061320:G:T	rs10140252	ALDH6A1(0)|CCDC176(0)|COQ6(+98.21kb)|ENTPD5(+42kb)|FAM161B(+110.9kb)|LIN52(-23.63kb)|PTGR2(+175.9kb)|VSX2(-178.2kb)|ZNF410(+129kb)	-0.00514457	0.00539225	-0.954068	0.340063	-0.00755601	0.00530001	-1.42566	0.153985	-0.00649735	0.00553624	-1.1736	0.240572	-0.00890879	0.0057996	-1.5361	0.124532	0.00135277	0.00470239	0.287677	0.773597	-0.00105867	0.0051869	-0.204104	0.838274
chr15:27985172:C:T	rs1800407	HERC2(-125.9kb)|OCA2(0)	0.000288434	0.00691499	0.0417114	0.966729	0.00487963	0.00679682	0.717928	0.472812	0.00102155	0.00709974	0.143886	0.885592	0.00561275	0.00743757	0.754648	0.450471	-0.000733121	0.00603015	-0.121576	0.903236	0.00385807	0.00665141	0.580039	0.561896
chr15:88610513:C:A	rs1470108	ACAN(-192.9kb)|AEN(-10.78kb)|DET1(+63.83kb)|ISG20(-28.29kb)|LOC101929743(+5.403kb)|MIR7-2(-1.311kb)|MIR1179(+2.316kb)|MIR3529(-1.333kb)|MRPL46(+143.1kb)|MRPS11(+131.9kb)	0.00716242	0.00436717	1.64006	0.101012	0.00651698	0.00429265	1.51817	0.128991	0.00397624	0.00448411	0.886742	0.375231	0.0033308	0.0046976	0.709043	0.478308	0.00318618	0.00380858	0.836579	0.402841	0.00254073	0.00420104	0.604786	0.545329
chr17:81616447:T:C	rs7503894	ACTG1(+103.6kb)|ARL16(-64.75kb)|BAHCC1(+150.1kb)|C17orf70(+64.04kb)|CCDC137(-50.28kb)|FSCN2(+79.32kb)|GCGR(-187.7kb)|HGS(-67.48kb)|MIR3186(+165.3kb)|MIR6786(-77.31kb)|MRPL12(-86.92kb)|NPLOC4(0)|OXLD1(-48.59kb)|PDE6G(-34.01kb)|SLC25A10(-95.79kb)|TSPAN10(-20.72kb)	-0.00357142	0.00437667	-0.816013	0.414505	-0.00257221	0.00430199	-0.597911	0.549907	0.0034781	0.00449362	0.774009	0.438937	0.00447731	0.00470747	0.951108	0.341564	-0.00704952	0.00381632	-1.8472	0.0647357	-0.00605031	0.00420971	-1.43723	0.150673
chr20:7174025:C:T	rs143330165	LOC101929265(0)|LOC101929312(-173.4kb)|MIR8062(-197.6kb)	-0.0144023	0.0173684	-0.829222	0.406991	-0.0144037	0.0170719	-0.84371	0.398844	-0.00140554	0.0178328	-0.0788177	0.937179	-0.00140697	0.0186817	-0.0753127	0.939967	-0.0129967	0.015146	-0.858099	0.39085	-0.0129982	0.0167066	-0.778026	0.436565

## Sheet: S10. lmGCIPLPRS SNPsvs dementia
			Dementia				Dementia + MCI				ADD				ADD + MCI				non-ADD				non-ADD + MCI
SNP	rs	genes ±200kb	estimate	std.error	statistic	p.value	estimate	std.error	statistic	p.value	estimate	std.error	statistic	p.value	estimate	std.error	statistic	p.value	estimate	std.error	statistic	p.value	estimate	std.error	statistic	p.value
chr1:203111021:G:A_G	rs72739513	ADIPOR1(+152.4kb)|ADORA1(-16.69kb)|BTG2(-194.5kb)|CHI3L1(-67.91kb)|CHIT1(-105.1kb)|CYB5R1(+143.7kb)|KLHL12(+183.8kb)|LINC01136(-187.7kb)|LOC100506747(+103.8kb)|LOC100506775(-176.1kb)|MYBPH(-56.79kb)|MYOG(+24.98kb)|PPFIA4(+32.28kb)|TMEM183A(+86.95kb)	-0.0083866	0.00961265	-0.872455	0.382973	-0.00906887	0.00944848	-0.959824	0.337158	-0.0138418	0.00986911	-1.40254	0.160772	-0.0145241	0.0103389	-1.4048	0.160099	0.00545524	0.00838271	0.650773	0.515202	0.00477297	0.00924647	0.516194	0.605726
chr2:158238984:T:C_T	rs12998032	CCDC148(0)|CCDC148-AS1(+2.815kb)|UPP2(+102.8kb)	-0.0072117	0.00441216	-1.63451	0.102172	-0.00632383	0.0043369	-1.45814	0.14482	-0.00193931	0.00453039	-0.428066	0.668608	-0.00105143	0.00474606	-0.221538	0.824676	-0.00527239	0.00384768	-1.37028	0.170619	-0.00438452	0.00424423	-1.03305	0.301593
chr3:3228684:A:G_A	rs13083522	CNTN4(+170.7kb)|CRBN(+48.97kb)|IL5RA(+118.3kb)|TRNT1(+79.66kb)	-0.0020789	0.00524971	-0.396003	0.692108	0.00151045	0.00516008	0.292717	0.769742	0.00805519	0.00538963	1.49457	0.135045	0.0116445	0.00564584	2.0625	0.0391758	-0.0101341	0.0045773	-2.21399	0.0268434	-0.00654474	0.00504942	-1.29614	0.194946
chr3:45772602:G:A_G	rs17279437	CCR9(-113.9kb)|CXCR6(-170.9kb)|FYCO1(-145.3kb)|LIMD1(+91.34kb)|LIMD1-AS1(+83.72kb)|LZTFL1(-50.72kb)|SACM1L(+27.19kb)|SLC6A20(0)	0.0130164	0.00804498	1.61795	0.105693	0.00258164	0.00790823	0.32645	0.744088	0.00810446	0.00826034	0.98113	0.326543	-0.00233025	0.00865378	-0.269276	0.787721	0.00491189	0.00701601	0.700098	0.483876	-0.00552282	0.0077389	-0.713645	0.475457
chr4:184011782:A:G_A	rs66511946	ENPP6(-76.92kb)|STOX2(0)	0.00328041	0.00465648	0.704484	0.481141	0.00120281	0.00457703	0.262792	0.792714	0.00630301	0.00478071	1.31843	0.187379	0.0042254	0.00500843	0.843658	0.398873	-0.0030226	0.00406063	-0.744365	0.456666	-0.0051002	0.00447892	-1.13871	0.254839
chr5:2612633:A:C_A	rs2004187	C5orf38(-139.5kb)|IRX2(-133.5kb)	0.00229712	0.00432336	0.531327	0.595199	0.00400415	0.00424946	0.942273	0.346067	0.00310304	0.00443884	0.699066	0.484521	0.00481008	0.00465005	1.03441	0.300958	-0.000805925	0.00377018	-0.213763	0.830734	0.000901112	0.00415863	0.216685	0.828457
chr5:88551768:T:G_T	rs17421627	LINC00461(0)|LOC102546226(+112.7kb)|MEF2C(-166.5kb)|MIR9-2(-115.1kb)|TMEM161B-AS1(+115.1kb)	0.014109	0.00817269	1.72636	0.0843008	0.011771	0.00803335	1.46527	0.142867	0.00341398	0.00839176	0.406825	0.684142	0.00107595	0.00879126	0.122389	0.902593	0.0106951	0.00712708	1.50062	0.133473	0.00835702	0.00786169	1.06301	0.287795
chr6:83604082:A:T_A	rs13215351	ME1(+172.9kb)|PRSS35(+78.38kb)|SNAP91(0)	0.00220513	0.00507954	0.434121	0.664207	0.00573181	0.00499264	1.14805	0.250963	0.00155214	0.00521527	0.297614	0.766001	0.00507882	0.00546339	0.92961	0.352587	0.000652993	0.00442959	0.147416	0.882805	0.00417968	0.00488589	0.855459	0.392309
chr6:108662324:C:T_C	rs9398171	ARMC2(-186.1kb)|FOXO3(0)|LACE1(+139.3kb)|LINC00222(-89.33kb)	-0.0116558	0.00450468	-2.58748	0.00967664	-0.00731567	0.0044283	-1.65203	0.0985483	-0.00286406	0.00462592	-0.619134	0.535837	0.00147603	0.00484616	0.304576	0.760693	-0.00879169	0.00392847	-2.23794	0.025238	-0.0044516	0.00433376	-1.02719	0.304345
chr7:46591004:G:C_G	rs11762530	.	0.00127817	0.00428444	0.298327	0.765457	-0.00118811	0.00421129	-0.282124	0.777852	0.00493643	0.00439876	1.12223	0.26178	0.00247016	0.00460828	0.536027	0.591947	-0.00365827	0.00373611	-0.979164	0.327513	-0.00612454	0.00412091	-1.48621	0.137242
chr7:50907742:G:C_G	rs35001871	COBL(-108.5kb)|GRB10(+114.3kb)	0.000806747	0.0046861	0.172157	0.863316	-2.21003e-05	0.00460609	-0.00479807	0.996172	-0.00508601	0.00481114	-1.05713	0.290467	-0.00591486	0.00504012	-1.17356	0.24059	0.00589276	0.00408622	1.44211	0.149291	0.00506391	0.00450735	1.12348	0.261251
chr7:51032493:A:G_A	rs12719025	COBL(0)	-0.00294848	0.00430613	-0.684718	0.493532	-0.00521862	0.00423247	-1.233	0.217594	-7.93206e-05	0.00442124	-0.0179408	0.985686	-0.00234946	0.00463166	-0.507261	0.611978	-0.00286916	0.00375511	-0.764069	0.444837	-0.0051393	0.00414189	-1.24081	0.214694
chr8:120049640:G:A_G	rs4871827	COL14A1(-75.47kb)|DEPTOR(0)|DSCC1(+193.7kb)	0.00171022	0.00426218	0.401254	0.688238	0.00270126	0.00418938	0.644789	0.519073	0.00437721	0.00437595	1.00029	0.317186	0.00536825	0.0045842	1.17103	0.241602	-0.00266699	0.00371676	-0.717556	0.473041	-0.00167594	0.00409976	-0.40879	0.682699
chr9:100245132:C:T_C	rs2787394	ERP44(+146.1kb)|INVS(0)|MSANTD3(-182.1kb)|MSANTD3-TMEFF1(-196.8kb)|TEX10(-56.94kb)	-0.00182863	0.00431055	-0.424223	0.671409	-0.00242619	0.00423693	-0.572628	0.566904	-0.00570149	0.00442552	-1.28832	0.197652	-0.00629904	0.00463615	-1.35868	0.174267	0.00387285	0.00375887	1.03032	0.302874	0.0032753	0.00414622	0.789948	0.429569
chr11:17163076:C:T_C	rs2008905	NCR3LG1(-188.7kb)|NUCB2(-113.7kb)|OR7E14P(+110kb)|PIK3C2A(0)|PLEKHA7(+148.7kb)|RPS13(+85.4kb)|SNORD14A(+88.33kb)|SNORD14B(+87.21kb)	0.00527089	0.00435831	1.20939	0.226531	0.00423637	0.00428396	0.988892	0.322731	0.00286906	0.00447489	0.641147	0.521436	0.00183454	0.00468794	0.391333	0.695556	0.00240182	0.00380075	0.631935	0.527438	0.00136731	0.00419239	0.32614	0.744323
chr11:89178528:C:A_C	rs1042602	GRM5(+114.8kb)|NOX4(-145.8kb)|TYR(0)	-0.00197842	0.00423059	-0.467646	0.640044	0.000166352	0.00415839	0.0400041	0.96809	-0.00309134	0.00434358	-0.711702	0.476659	-0.000946567	0.00455041	-0.208018	0.835218	0.00111292	0.00368926	0.301664	0.762912	0.00325769	0.00406932	0.800549	0.423404
chr12:6845700:G:A_G	rs5442	ACRBP(+198.3kb)|ATN1(-78.76kb)|C12orf57(-98.34kb)|CD4(+24.89kb)|CDCA3(-3.107kb)|COPS7A(+113.8kb)|DSTNP2(-38.98kb)|EMG1(-125.1kb)|ENO2(-68.75kb)|GNB3(0)|GPR162(+18.28kb)|ING4(+182.6kb)|LAG3(+67.24kb)|LEPREL2(+5.846kb)|LPCAT3(-130.5kb)|LRRC23(-59.03kb)|MIR141(-118.4kb)|MIR200C(-118kb)|MLF2(+92.23kb)|PHB2(-119.7kb)|PIANP(+144.9kb)|PTMS(+74.75kb)|PTPN6(-100.9kb)|RNU7-1(-98.12kb)|RPL13P5(-38.28kb)|SCA…	0.0143822	0.00846858	1.6983	0.0894699	0.0128204	0.00832412	1.54016	0.123542	0.0106534	0.00869521	1.22521	0.220515	0.00909167	0.00910925	0.99807	0.31826	0.00372876	0.00738554	0.504873	0.613655	0.002167	0.00814656	0.266002	0.790241
chr14:74061320:G:T_G	rs10140252	ALDH6A1(0)|CCDC176(0)|COQ6(+98.21kb)|ENTPD5(+42kb)|FAM161B(+110.9kb)|LIN52(-23.63kb)|PTGR2(+175.9kb)|VSX2(-178.2kb)|ZNF410(+129kb)	-0.00514457	0.00539225	-0.954068	0.340063	-0.00755601	0.00530001	-1.42566	0.153985	-0.00649735	0.00553624	-1.1736	0.240572	-0.00890879	0.0057996	-1.5361	0.124532	0.00135277	0.00470239	0.287677	0.773597	-0.00105867	0.0051869	-0.204104	0.838274
chr14:103940906:A:C_A	rs35337422	ASPG(-144.8kb)|C14orf2(+19.34kb)|KIF26A(-197.8kb)|LINC00637(+82.86kb)|MIR203A(-176.5kb)|MIR203B(-176.5kb)|PPP1R13B(+93.32kb)|RD3L(0)|TDRD9(0)	-0.00114994	0.00547601	-0.209996	0.833673	6.81623e-05	0.00538252	0.0126637	0.989896	0.00180084	0.0056223	0.320303	0.748743	0.00301895	0.0058899	0.512563	0.608264	-0.00295078	0.00477526	-0.617932	0.536629	-0.00173268	0.00526732	-0.328949	0.742198
chr15:27985172:C:T_C	rs1800407	HERC2(-125.9kb)|OCA2(0)	0.000288434	0.00691499	0.0417114	0.966729	0.00487963	0.00679682	0.717928	0.472812	0.00102155	0.00709974	0.143886	0.885592	0.00561275	0.00743757	0.754648	0.450471	-0.000733121	0.00603015	-0.121576	0.903236	0.00385807	0.00665141	0.580039	0.561896
chr17:81616447:T:C_T	rs7503894	ACTG1(+103.6kb)|ARL16(-64.75kb)|BAHCC1(+150.1kb)|C17orf70(+64.04kb)|CCDC137(-50.28kb)|FSCN2(+79.32kb)|GCGR(-187.7kb)|HGS(-67.48kb)|MIR3186(+165.3kb)|MIR6786(-77.31kb)|MRPL12(-86.92kb)|NPLOC4(0)|OXLD1(-48.59kb)|PDE6G(-34.01kb)|SLC25A10(-95.79kb)|TSPAN10(-20.72kb)	-0.00357142	0.00437667	-0.816013	0.414505	-0.00257221	0.00430199	-0.597911	0.549907	0.0034781	0.00449362	0.774009	0.438937	0.00447731	0.00470747	0.951108	0.341564	-0.00704952	0.00381632	-1.8472	0.0647357	-0.00605031	0.00420971	-1.43723	0.150673
chr21:45907628:A:G_A	rs7277632	COL6A1(-74.12kb)|COL6A2(-190.5kb)|LOC100129027(+71.21kb)|LOC101928796(-65.34kb)|PCBP3(0)	0.00241874	0.00489431	0.494194	0.621176	0.00245152	0.00481074	0.509592	0.610344	0.00248386	0.00502507	0.494293	0.621106	0.00251664	0.00526428	0.478059	0.632615	-6.51186e-05	0.00426807	-0.0152572	0.987827	-3.23414e-05	0.00470783	-0.0068697	0.994519
